# Supplementary material for: Circlehunter: a tool to identify extrachromosomal circular DNA from ATAC-Seq data
Source: Oncogenesis. 2023 May 22;12(1):28. doi: 10.1038/s41389-023-00476-0 (PMC10202962; doi:10.1038/s41389-023-00476-0)
Supplement: Supplementary file 7 — Table S1 [file 41389_2023_476_MOESM7_ESM.xlsx]

## Sheet: Performance for multi segements
Precesion at read length = 100					Precesion at local depth = 30
depth	circlehunter-s	circlehunter-b	circlefinder-s		read_length	circlehunter-s	circlehunter-b	circlefinder-s
100	0.987124	0.986395	0.233974		100	0.986547	0.985472	0.177419
50	0.986928	0.986207	0.196226		75	0.99022	0.986667	0.128788
30	0.986547	0.985472	0.177419		50	1	1	0
20	0.98568	0.984252	0.159483		35	1	1	0
10	0.974468	0.97235	0.133333
5	0.4	0.4	0.12
Recall at read length = 100					Recall at local depth = 30
depth	circlehunter-s	circlehunter-b	circlefinder-s		read_length	circlehunter-s	circlehunter-b	circlefinder-s
100	0.916335	0.91195	0.132727		100	0.885312	0.877155	0.084453
50	0.904192	0.899371	0.0982987		75	0.819838	0.768831	0.0337972
30	0.885312	0.877155	0.084453		50	0.781563	0.69382	0
20	0.837728	0.824176	0.0719844		35	0.879684	0.842377	0
10	0.460765	0.440501	0.0554455
5	0.008	0.008	0.0477137
F1-score at read length = 100					F1-score at local depth = 30
depth	circlehunter-s	circlehunter-b	circlefinder-s		read_length	circlehunter-s	circlehunter-b	circlefinder-s
100	0.950413	0.947712	0.169374		100	0.933192	0.928164	0.114434
50	0.94375	0.940789	0.130982		75	0.89701	0.864234	0.0535433
30	0.933192	0.928164	0.114434		50	0.87739	0.819237	0
20	0.905702	0.897129	0.0991957		35	0.935992	0.914446	0
10	0.625683	0.606322	0.0783217
5	0.0156863	0.0156863	0.0682788

## Sheet: Performance for single segments
Precision at read length = 100					Precesion at local depth = 30
depth	circlehunter-s	circlehunter-b	circlefinder-s		read_length	circlehunter-s	circlehunter-b	circlefinder-s
100	0.956436	0.956175	0.8991		100	0.986547	0.985472	0.177419
50	0.969636	0.96945	0.859474		75	0.99022	0.986667	0.128788
30	0.97556	0.975207	0.825254		50	1	1	0
20	0.981405	0.981053	0.80305		35	1	1	0
10	0.973366	0.972772	0.765957
5	0.833333	0.827586	0.721014
Recall at read length = 100					Recall at local depth = 30
depth	circlehunter-s	circlehunter-b	circlefinder-s		read_length	circlehunter-s	circlehunter-b	circlefinder-s
100	0.962151	0.961924	0.959534		100	0.954183	0.953535	0.913858
50	0.954183	0.953908	0.935834		75	0.942116	0.935698	0.685246
30	0.954183	0.953535	0.913858		50	0.934263	0.92517	0
20	0.946215	0.945233	0.897727		35	0.954455	0.950749	0
10	0.804	0.800407	0.841402
5	0.05	0.0480962	0.727605
F1-score at read length = 100					F1-score at local depth = 30
depth	circlehunter-s	circlehunter-b	circlefinder-s		read_length	circlehunter-s	circlehunter-b	circlefinder-s
100	0.959285	0.959041	0.928334		100	0.964753	0.964249	0.867299
50	0.961847	0.961616	0.89603		75	0.962283	0.958002	0.745763
30	0.964753	0.964249	0.867299		50	0.938939	0.930445	0
20	0.963489	0.96281	0.847753		35	0.946026	0.941676	0
10	0.880613	0.878212	0.801909
5	0.0943396	0.0909091	0.724295

## Sheet: Negative dataset
GEO	Accession	Biosample term name	Dbxrefs	Biosample accession	Organism	Biosample age	circlehunter	circlefinder
GSM5214237	ENCSR258JCL	gastrocnemius medialis	GEO:GSE170045	ENCBS168UHK	Homo sapiens	37 years	0	290
GSM5214644	ENCSR308HPZ	gastrocnemius medialis	GEO:GSE170304	ENCBS291EBC	Homo sapiens	54 years	0	202
GSM5258738	ENCSR823ZCR	gastrocnemius medialis	GEO:GSE172734	ENCBS668EWD	Homo sapiens	51 years	0	250
GSM5215731	ENCSR670REK	gastroesophageal sphincter	GEO:GSE170959	ENCBS185KVE	Homo sapiens	53 years	0	323
GSM5214150	ENCSR040DJK	psoas muscle	GEO:GSE169990	ENCBS763TNR	Homo sapiens	59 years	1	523
GSM5259180	ENCSR689SDA	gastrocnemius medialis	GEO:GSE172991	ENCBS429IGV	Homo sapiens	53 years	0	202
GSM5214966	ENCSR890DWH	psoas muscle	GEO:GSE170518	ENCBS110POC	Homo sapiens	41 years	0	310
GSM5214967	ENCSR890DWH	psoas muscle	GEO:GSE170518	ENCBS110POC	Homo sapiens	41 years	0	391
GSM5258352	ENCSR260ZIV	gastroesophageal sphincter	GEO:GSE172558	ENCBS728DKU	Homo sapiens	51 years	0	221
GSM5214228	ENCSR774NXA	psoas muscle	GEO:GSE170039	ENCBS109TNY	Homo sapiens	61 years	0	400
GSM5214229	ENCSR774NXA	psoas muscle	GEO:GSE170039	ENCBS109TNY	Homo sapiens	61 years	0	366
GSM5214923	ENCSR886VCC	psoas muscle	GEO:GSE170491	ENCBS808KRF	Homo sapiens	47 years	0	470
GSM5214924	ENCSR886VCC	psoas muscle	GEO:GSE170491	ENCBS808KRF	Homo sapiens	47 years	0	321
GSM5258778	ENCSR609GST	esophagus muscularis mucosa	GEO:GSE172764	ENCBS412WFM	Homo sapiens	54 years	0	183

## Sheet: Benchmark
depth	seed	tool	wall_time(min)	max_rss(MB)	io(MB)
1	1	circlefinder	40.1982	911.25	11.203
1	1	circlehunter	19.0668	225.62	2.86501
1	2	circlefinder	39.3234	912.17	11.2104
1	2	circlehunter	14.6424	225.64	2.93806
1	3	circlefinder	39.8471	910.18	11.2108
1	3	circlehunter	16.2045	224.64	2.83654
1	4	circlefinder	32.8746	912.27	11.1996
1	4	circlehunter	16.9499	225.01	2.88633
1	5	circlefinder	39.6196	909.95	11.2052
1	5	circlehunter	19.605	224.43	2.85142
2	1	circlefinder	208.677	913.14	33.8217
2	1	circlehunter	49.4262	320.75	6.77802
2	2	circlefinder	40.3273	912.41	18.7853
2	2	circlehunter	28.1759	370.8	5.66725
2	3	circlefinder	235.807	912.12	39.6996
2	3	circlehunter	32.4531	345.63	5.6535
2	4	circlefinder	127.353	912.81	27.9921
2	4	circlehunter	29.4498	344.7	5.31308
2	5	circlefinder	201.617	912.17	31.676
2	5	circlehunter	47.1289	339.41	6.0055
3	1	circlefinder	279.375	912.82	54.7909
3	1	circlehunter	57.3255	501.15	8.78091
3	2	circlefinder	224.518	913.02	52.7629
3	2	circlehunter	84.4093	459.78	10.9439
3	3	circlefinder	266.496	912.51	57.2601
3	3	circlehunter	78.2532	544.25	8.91746
3	4	circlefinder	294.003	912.83	61.0232
3	4	circlehunter	53.9655	449.52	8.25037
3	5	circlefinder	261.672	912.55	56.3034
3	5	circlehunter	72.4808	458.7	10.8743
4	1	circlefinder	272.311	914.16	68.9865
4	1	circlehunter	159.668	638.59	11.28
4	2	circlefinder	286.921	912.57	75.1888
4	2	circlehunter	169.641	745.2	15.0626
4	3	circlefinder	315.341	912.34	77.0312
4	3	circlehunter	178.221	685.58	18.1367
4	4	circlefinder	284.351	913.96	74.9906
4	4	circlehunter	173.33	745.29	11.6958
4	5	circlefinder	304.368	912.69	74.4819
4	5	circlehunter	171.503	629.48	14.0712
5	1	circlefinder	202.971	914.14	74.4121
5	1	circlehunter	176.248	776.85	17.4362
5	2	circlefinder	346.1	912.92	91.8648
5	2	circlehunter	129.526	777.62	13.9982
5	3	circlefinder	345.109	914.01	88.1075
5	3	circlehunter	126.963	687.52	13.8889
5	4	circlefinder	346.646	914.07	91.7169
5	4	circlehunter	215.957	792.98	16.319
5	5	circlefinder	349.942	914.59	87.789
5	5	circlehunter	235.659	805.29	17.2663
