# Supplementary material for: Circlehunter: a tool to identify extrachromosomal circular DNA from ATAC-Seq data
Source: Oncogenesis. 2023 May 22;12(1):28. doi: 10.1038/s41389-023-00476-0 (PMC10202962; doi:10.1038/s41389-023-00476-0)
Supplement: Supplementary file 8 — Table S2 [file 41389_2023_476_MOESM8_ESM.xlsx]

## Sheet: Known samples with ecDNA
Cell line	Chrom	Start	End	Strand	Oncogene
GBM39	chr7	54830975	55194959	+	EGFR
	chr7	55222714	55676884	+	EGFR
	chr7	55677787	56117062	+
COLO320DM	chr8	127706568	128756585	+	MYC
	chr8	128762600	128838260	-	PVT1
PC3	chr8	128729248	128831223	+	MYC,PVT1
	chr8	131467770	131709197	-
	chr8	142205436	142248072	+
	chr8	122865628	122966539	-
	chr8	133863691	133904589	+
	chr8	134673815	134836308	+

## Sheet: Foldchange of known ecDNA
Cell line	GSM	Chrom	Start	End	Length	Depth	Overall	Foldchange
GBM39	GSM3832731	chr7	54830975	55194960	363985	112.799	1.66657	67.6831
GBM39	GSM3832731	chr7	55222714	55676885	454171	140.718	1.66657	84.4358
GBM39	GSM3832731	chr7	55677787	56117063	439276	109.361	1.66657	65.6201
GBM39	GSM3832732	chr7	54830975	55194960	363985	100.289	1.48077	67.7277
GBM39	GSM3832732	chr7	55222714	55676885	454171	124.765	1.48077	84.2569
GBM39	GSM3832732	chr7	55677787	56117063	439276	97.7795	1.48077	66.0329
PC3	GSM3832733	chr8	122865628	122966540	100912	121.589	1.78043	68.2918
PC3	GSM3832733	chr8	128729248	128831224	101976	206.806	1.78043	116.155
PC3	GSM3832733	chr8	131467770	131709198	241428	141.443	1.78043	79.443
PC3	GSM3832733	chr8	133863691	133904590	40899	194.111	1.78043	109.025
PC3	GSM3832733	chr8	134673815	134836309	162494	198.778	1.78043	111.646
PC3	GSM3832733	chr8	142205436	142248073	42637	306.962	1.78043	172.409
PC3	GSM3832734	chr8	122865628	122966540	100912	176.769	2.60502	67.8571
PC3	GSM3832734	chr8	128729248	128831224	101976	300.091	2.60502	115.197
PC3	GSM3832734	chr8	131467770	131709198	241428	206.275	2.60502	79.1838
PC3	GSM3832734	chr8	133863691	133904590	40899	286.743	2.60502	110.073
PC3	GSM3832734	chr8	134673815	134836309	162494	291.938	2.60502	112.067
PC3	GSM3832734	chr8	142205436	142248073	42637	452.367	2.60502	173.652
COLO320DM	GSM3832725	chr8	127706568	128756585	1050017	81.2349	0.767372	105.861
COLO320DM	GSM3832725	chr8	128762600	128838260	75660	152.097	0.767372	198.204
COLO320DM	GSM3832726	chr8	127706568	128756585	1050017	87.5847	0.828036	105.774
COLO320DM	GSM3832726	chr8	128762600	128838260	75660	169.514	0.828036	204.719

## Sheet: Identify by circiehunter
Cell line	Sample	Chrom	Start	End	Strand
GBM39	GSM3832731	chr7	55222714	56117063	+
		chr7	54830975	55194960	+
	GSM3832732	chr7	55222714	56117063	+
		chr7	54830975	55194960	+
PC3	GSM3832733	chr8	134673815	134836309	+
		chr8	128729248	128831133	+
		chr8	131483105	131709198	-
		chr8	131467770	131503690	-
		chr8	142205436	142251178	+
		chr8	122865645	122966499	-
		chr8	133863931	133904590	+
	GSM3832734	chr8	134673815	134836309	+
		chr8	128729248	128831234	+
		chr8	131467770	131709198	-
		chr8	142205436	142251178	+
		chr8	122865634	122966496	-
		chr8	133863931	133904590	+
COLO320DM	GSM3832725	chr8	130278183	130286722	-
		chr8	127438024	128300876	+
		chr8	127706569	128748181	-
		chr8	128762600	129010064	+
	GSM3832726	chr8	130278183	130286722	-
		chr8	127438031	128300876	+
		chr8	127706569	128748181	-
		chr8	128762600	129010064	+
