# Supplementary material for: Circlehunter: a tool to identify extrachromosomal circular DNA from ATAC-Seq data
Source: Oncogenesis. 2023 May 22;12(1):28. doi: 10.1038/s41389-023-00476-0 (PMC10202962; doi:10.1038/s41389-023-00476-0)
Supplement: Supplementary file 10 — Table S4 [file 41389_2023_476_MOESM10_ESM.xlsx]

## Sheet: Sample list
GSM	Cell line
GSM4729156	CORL88
GSM4729157	NCIH1963
GSM5005198	NCIH1963
GSM4729158	NCIH209
GSM4869016	NCIH2107
GSM4869017	NCIH2107
GSM4869018	NCIH2107
GSM4729160	NCIH2171
GSM4729159	NCIH524
GSM4869025	NCIH524
GSM4869026	NCIH524
GSM4869027	NCIH524
GSM3152052	NCIH69
GSM3152053	NCIH69
GSM3152054	NCIH69
GSM4729161	NCIH82
GSM4869043	NCIH82
GSM4869044	NCIH82
GSM4869045	NCIH82

## Sheet: ecDNA identify by circlehunter
Cell line	GSM	Chrom	Start	End	Strand	Oncogene
NCIH69	GSM3152052	chr2	15911407	16028268	-	MYCN
	GSM3152053	chr2	15911407	16048748	-	MYCN
	GSM3152054	chr2	15911407	16028268	-	MYCN
NCIH82	GSM4869043	chr8	96673067	97096945	-
		chr8	127291908	127504534	-
		chr8	127375587	127834951	+	MYC,PVT1
NCIH2171	GSM3321014	chr8	60782231	61714246	+
		chr8	126696288	127941249	+	MYC,PVT1
NCIH524	GSM4869025	chr8	127229751	127914136	+	MYC,PVT1
		chr8	126082432	126514394	+
	GSM4869026	chr8	127229751	127914136	-	MYC,PVT1
		chr8	126082432	126514394	-
	GSM4869027	chr8	127229751	127914136	-	MYC,PVT1
		chr8	126082432	126514394	-
