# Supplementary material for: Circlehunter: a tool to identify extrachromosomal circular DNA from ATAC-Seq data
Source: Oncogenesis. 2023 May 22;12(1):28. doi: 10.1038/s41389-023-00476-0 (PMC10202962; doi:10.1038/s41389-023-00476-0)
Supplement: Supplementary file 11 — Table S5 [file 41389_2023_476_MOESM11_ESM.xlsx]

## Sheet: ecMYC enrich hallmark
Term	ES	NES	P-value	FDR	Geneset_size	Matched_size	Genes	Ledge_genes
HALLMARK_MYC_TARGETS_V2	0.65894	1.88091	0	0	58	58	MYC;HK2;DUSP2;SLC19A1;RRP9;RABEPK;MYBBP1A;TMEM97;SORD;RCL1;UTP20;NOP16;WDR43;GRWD1;SLC29A2;PES1;NOP2;PPAN;GNL3;NOC4L;MRTO4;IMP4;FARSA;NIP7;BYSL;TBRG4;NPM1;NOP56;PA2G4;PHB;WDR74;NOLC1;NDUFAF4;EXOSC5;PLK1;PUS1;TCOF1;LAS1L;IPO4;DDX18;TFB2M;HSPD1;DCTPP1;HSPE1;AIMP2;PRMT3;RRP12;MPHOSPH10;MCM5;SUPV3L1;SRM;CBX3;MCM4;PPRC1;UNG;CDK4;PLK4;MAP3K6	MYC;HK2;DUSP2;SLC19A1;RRP9;RABEPK;MYBBP1A;TMEM97;SORD;RCL1;UTP20;NOP16;WDR43;GRWD1;SLC29A2;PES1;NOP2;PPAN;GNL3;NOC4L;MRTO4;IMP4;FARSA;NIP7;BYSL;TBRG4;NPM1;NOP56;PA2G4;PHB;WDR74;NOLC1;NDUFAF4;EXOSC5;PLK1;PUS1;TCOF1;LAS1L;IPO4;DDX18;TFB2M;HSPD1
HALLMARK_MYC_TARGETS_V1	0.45269	1.51251	0.00485437	0.0638646	200	200	MYC;RRP9;HDDC2;NOP16;IMPDH2;RPL22;EIF3J;C1QBP;GNL3;PHB2;RPL14;NME1;PRDX4;EXOSC7;FBL;RACK1;RSL1D1;NPM1;CUL1;NOP56;GSPT1;TUFM;PA2G4;RPS2;TOMM70;PHB;POLD2;EIF1AX;VDAC1;POLE3;EIF3B;NOLC1;GOT2;CNBP;EIF3D;RPS10;KARS1;TCP1;EIF2S1;RPL18;CCT3;SERBP1;MRPS18B;AP3S1;SNRPB2;NHP2;LDHA;PGK1;EIF2S2;CLNS1A;COX5A;NAP1L1;SRPK1;DDX18;RUVBL2;RPLP0;DDX21;HSP90AB1;HSPD1;UBE2E1;PWP1;SSB;HNRNPA1;HPRT1;NDUFAB1;RPS3;APEX1;…	MYC;RRP9;HDDC2;NOP16;IMPDH2;RPL22;EIF3J;C1QBP;GNL3;PHB2;RPL14;NME1;PRDX4;EXOSC7;FBL;RACK1;RSL1D1;NPM1;CUL1;NOP56;GSPT1;TUFM;PA2G4;RPS2;TOMM70;PHB;POLD2;EIF1AX;VDAC1;POLE3;EIF3B;NOLC1;GOT2;CNBP;EIF3D;RPS10;KARS1;TCP1;EIF2S1;RPL18;CCT3;SERBP1;MRPS18B;AP3S1;SNRPB2;NHP2;LDHA;PGK1;EIF2S2;CLNS1A;COX5A;NAP1L1;SRPK1;DDX18;RUVBL2;RPLP0;DDX21;HSP90AB1;HSPD1;UBE2E1;PWP1;SSB;HNRNPA1;HPRT1;NDUFAB1;RPS3;APEX1;…
HALLMARK_INTERFERON_ALPHA_RESPONSE	-0.54806	-1.49693	0.00557103	0.128938	97	93	CXCL11;IFI44;IL4R;SAMD9L;PROCR;BATF2;IL15;GMPR;LY6E;BST2;CXCL10;SELL;IFI30;TRIM14;EPSTI1;C1S;IFI27;LAP3;MVB12A;CD47;WARS1;PNPT1;OGFR;RIPK2;CD74;PSMA3;CMTR1;TXNIP;B2M;IFITM2;TRAFD1;ADAR;CNP;TRIM26;TMEM140;SLC25A28;IFI44L;PSME2;NUB1;TRIM25;RNF31;USP18;IRF9;DHX58;EIF2AK2;NCOA7;STAT2;PLSCR1;TAP1;PSME1;UBE2L6;IRF1;CSF1;ELF1;LGALS3BP;MOV10;CASP1;IFITM3;PSMB8;HELZ2;GBP2;TENT5A;IRF2;SP110;HERC6;HLA-C;IFI…	PSMB8;HELZ2;GBP2;TENT5A;IRF2;SP110;HERC6;HLA-C;IFI35;IRF7;ISG15;TDRD7;TRIM21;PARP12;OASL;ISG20;CMPK2;PARP9;UBA7;CASP8;IFITM1;PSMB9;NMI;PARP14;SAMD9;RSAD2;IFIT3;LAMP3;DDX60;TRIM5;MX1;IFIT2;LPAR6;OAS1;IFIH1
HALLMARK_PANCREAS_BETA_CELLS	-0.589745	-1.42423	0.0322581	0.157143	40	37	DPP4;SLC2A2;NEUROD1;VDR;FOXO1;LMO2;PDX1;SRPRB;ELP4;DCX;SEC11A;SPCS1;CHGA;SRP14;STXBP1;PAX6;SST;SRP9;ABCC8;INSM1;AKT3;NKX2-2;PAK3;G6PC2;GCK;NKX6-1;HNF1A;ISL1;PCSK2;PCSK1;SYT13;SCGN;MAFB;FOXA2;NEUROG3;PAX4;IAPP	HNF1A;ISL1;PCSK2;PCSK1;SYT13;SCGN;MAFB;FOXA2;NEUROG3;PAX4;IAPP
HALLMARK_MYOGENESIS	0.416254	1.37029	0.0045045	0.172055	200	189	MYH8;IGF1;SGCA;MYOG;BDKRB2;ACTC1;ADAM12;APLNR;TNNT2;SLN;MYL4;TNNC2;CHRNA1;SPDEF;CAV3;TNNC1;HRC;NOS1;CASQ2;SPHK1;DES;TPD52L1;CHRNG;NOTCH1;SGCD;SSPN;CASQ1;ANKRD2;PTGIS;BIN1;COL15A1;ACTN3;SPARC;MYH3;KCNH1;EFS;SCHIP1;HSPB8;PRNP;BHLHE40;FXYD1;ACHE;STC2;SGCG;CAMK2B;FHL1;IGFBP3;VIPR1;COL4A2;ITGB5;TEAD4;MYH7;SLC6A8;ITGA7;AEBP1;COL1A1;AGL;TNNI1;GPX3;OCEL1;TGFB1;PFKM;LDB3;MEF2D;ABLIM1;GAA;CFD;DAPK2;HBEGF;A…	MYH8;IGF1;SGCA;MYOG;BDKRB2;ACTC1;ADAM12;APLNR;TNNT2;SLN;MYL4;TNNC2;CHRNA1;SPDEF;CAV3;TNNC1;HRC;NOS1;CASQ2;SPHK1;DES;TPD52L1;CHRNG;NOTCH1;SGCD;SSPN;CASQ1;ANKRD2;PTGIS;BIN1;COL15A1;ACTN3;SPARC;MYH3;KCNH1;EFS;SCHIP1;HSPB8;PRNP;BHLHE40;FXYD1;ACHE;STC2;SGCG;CAMK2B;FHL1;IGFBP3;VIPR1;COL4A2;ITGB5;TEAD4;MYH7;SLC6A8;ITGA7
HALLMARK_INTERFERON_GAMMA_RESPONSE	-0.436994	-1.31129	0.0208877	0.381197	200	188	IRF8;CXCL11;PLA2G4A;METTL7B;XAF1;PTGS2;IFI44;SERPING1;IL4R;SSPN;SOCS1;SAMD9L;BATF2;IL15;LATS2;TNFAIP3;IL2RB;CXCL9;CD40;UPP1;NLRC5;LY6E;BST2;ZBP1;HLA-DRB1;CXCL10;STAT4;IFI30;CIITA;ICAM1;TRIM14;PNP;MVP;PSMB10;EPSTI1;LCP2;C1S;LYSMD2;RAPGEF6;SLAMF7;ST3GAL5;SOD2;IFNAR2;IFI27;LAP3;FPR1;AUTS2;NUP93;PML;WARS1;MTHFD2;PNPT1;OGFR;SAMHD1;PTPN2;RIPK2;BTG1;BPGM;CD74;ZNFX1;ISOC1;PIM1;PSMA3;NFKBIA;PSMA2;SPPL2A;C…	UBE2L6;IRF1;HLA-DMA;IL10RA;PTPN6;HLA-G;CDKN1A;MT2A;GCH1;NOD1;C1R;LGALS3BP;VCAM1;GBP6;RIPK1;ITGB7;CASP1;FAS;CFH;IFITM3;MARCHF1;CD38;PSMB8;HELZ2;TAPBP;CD274;HLA-DQA1;IRF2;SP110;HERC6;IFI35;CASP7;SECTM1;PDE4B;IRF7;CCL5;ISG15;TDRD7;TRIM21;PARP12;OASL;CD69;IRF5;ISG20;APOL6;CMPK2;OAS2;ARID5B;ST8SIA4;SOCS3;CASP8;PSMB9;KLRK1;NMI;PARP14;RSAD2;GPR18;DDX58;IFIT3;OAS3;VAMP5;CCL2;IL15RA;IFIT1;DDX60;CMKLR1;CD8…
HALLMARK_ESTROGEN_RESPONSE_LATE	-0.419312	-1.26054	0.0494297	0.489194	200	197	CXCL12;TFAP2C;GAL;CA12;KCNK5;TNNC1;HMGCS2;ACOX2;CISH;DHRS2;TPSAB1;PTGER3;TPD52L1;OLFM1;PLAC1;PAPSS2;CHST8;CCND1;SOX3;FGFR3;IGSF1;PTGES;DUSP2;HR;HSPB8;CACNA2D2;CA2;TJP3;BLVRB;LAMC2;SCARB1;CYP26B1;PRLR;ASS1;HOMER2;TFPI2;EMP2;SORD;SLC9A3R1;CHPT1;NRIP1;PDLIM3;FKBP5;NAB2;IL6ST;SLC27A2;SLC7A5;SLC16A1;CD44;SLC29A1;RAPGEFL1;TMPRSS3;ALDH3A2;NCOR2;FKBP4;METTL3;RABEP1;TST;CKB;NXT1;SLC2A8;GLA;SGK1;PPIF;HPRT1…	IL17RB;RPS6KA2;SLC24A3;TFF1;KRT19;LSR;ZFP36;MYOF;KLF4;MAPK13;FABP5;CDH1;TPBG;SFN;TFF3;KRT13;ISG20;OVOL2;SCUBE2;CCNA1;AREG;CAV1;FOS;BCL2;TRIM29;CLIC3;MICB;ASCL1;LTF;EGR3;FRK;SERPINA1;PRSS23;ST14;ANXA9;PLAAT3;PGR;PCP4;CALCR;GPER1;SULT2B1;FOXC1;CXCL14;RET;TH;SCNN1A;KLK10;KLK11
HALLMARK_SPERMATOGENESIS	0.367427	1.15544	0.111864	0.645645	135	117	SLC2A5;ACTL7B;ZPBP;TULP2;NAA11;GSG1;IL13RA2;MEP1B;ALOX15;IL12RB2;NOS1;DCC;CLVS1;ADAD1;ELOVL3;TKTL1;ACRBP;POMC;MTNR1A;LDHC;GPR182;SLC12A2;PSMG1;ACE;MLF1;ZC3H14;GSTM3;PRKAR2A;SEPTIN4;CCT6B;PARP2;SCG3;CDKN3;AURKA;NCAPH;NF2;PHF7;CCNB2;RFC4;DBF4;CSNK2A2;PEBP1;KIF2C;EZH2;STRBP;TSN;IP6K1;TOPBP1;BUB1;TALDO1;VDAC3;CLPB;BRAF;RPL39L;MTOR;CDK1;PAPOLB;PHKG2;IDE;COIL;AGFG1;DMRT1;MLLT10;NEK2;CAMK4;TCP11;CHFR;PG…	SLC2A5;ACTL7B;ZPBP;TULP2;NAA11;GSG1;IL13RA2;MEP1B;ALOX15;IL12RB2;NOS1;DCC;CLVS1;ADAD1;ELOVL3;TKTL1
HALLMARK_INFLAMMATORY_RESPONSE	0.331526	1.10122	0.152838	0.694887	200	181	MARCO;PDPN;NMUR1;CXCL11;ICAM4;IL18R1;OPRK1;APLNR;GPR132;NOD2;C3AR1;PTGER2;MYC;NPFFR2;PROK2;LYN;MMP14;LIF;SPHK1;IL12B;EBI3;ADORA2B;PTPRE;SCN1B;CXCR6;HPN;SLC4A4;IL4R;CSF3;BDKRB1;IL15;P2RY2;ITGA5;CHST2;GPC3;IRAK2;IL2RB;SLAMF1;CXCL9;CD40;KCNA3;RASGRP1;FFAR2;LY6E;SLC1A2;BST2;OLR1;INHBA;PTAFR;GP1BA;CXCL10;RGS16;CD82;SLC7A2;SELL;ICAM1;EDN1;ICOSLG;EMP3;KCNJ2;IL1A;HBEGF;LCP2;GNA15;TNFSF9;CXCL6;CD55;HRH1;P…	MARCO;PDPN;NMUR1;CXCL11;ICAM4;IL18R1;OPRK1;APLNR;GPR132;NOD2;C3AR1;PTGER2;MYC;NPFFR2;PROK2;LYN;MMP14;LIF;SPHK1;IL12B;EBI3;ADORA2B;PTPRE;SCN1B;CXCR6;HPN;SLC4A4;IL4R;CSF3;BDKRB1;IL15;P2RY2;ITGA5;CHST2;GPC3;IRAK2;IL2RB;SLAMF1;CXCL9;CD40;KCNA3;RASGRP1;FFAR2;LY6E;SLC1A2;BST2;OLR1;INHBA
HALLMARK_KRAS_SIGNALING_DN	0.354328	1.17333	0.0775862	0.700761	200	173	TG;ARPP21;CD80;PTGFR;SLC5A5;ACTC1;SLC12A3;CACNA1F;IRS4;EDN2;CCR8;MYOT;RYR2;EGF;THRB;GRID2;AKR1B10;PAX3;EPHA5;NUDT11;NOS1;SERPINA10;DCC;IL12B;KCNMB1;BMPR1B;ALOX12B;CHRNG;PNMT;SYNPO;ITIH3;ADRA2C;CLDN16;TENM2;FGFR3;SLC30A3;SNCB;LGALS7;NGB;SLC38A3;CHST2;GDNF;TLX1;KRT1;FGGY;RGS11;ARHGDIG;MAST3;KCNN1;MYH7;GP1BA;TEX15;KCNQ2;CD207;CNTFR;UPK3B;ABCG4;PDK2;EDN1;HSD11B2;ITGB1BP2;DLK2;SLC25A23;NR6A1;P2RX6;COQ…	TG;ARPP21;CD80;PTGFR;SLC5A5;ACTC1;SLC12A3;CACNA1F;IRS4;EDN2;CCR8;MYOT;RYR2;EGF;THRB;GRID2;AKR1B10;PAX3;EPHA5;NUDT11;NOS1;SERPINA10;DCC;IL12B;KCNMB1;BMPR1B;ALOX12B;CHRNG;PNMT;SYNPO;ITIH3;ADRA2C;CLDN16;TENM2;FGFR3;SLC30A3;SNCB;LGALS7;NGB;SLC38A3;CHST2;GDNF;TLX1
HALLMARK_EPITHELIAL_MESENCHYMAL_TRANSITION	0.328887	1.10407	0.175966	0.794954	200	197	LAMA1;CXCL12;GAS1;ADAM12;SLIT3;MMP2;SFRP1;CDH11;COL5A1;FBLN2;TGM2;TIMP3;FOXC2;MGP;FBLN5;PTX3;MMP14;SNTB1;ABI3BP;COL16A1;TNC;EDIL3;SGCD;PDGFRB;PRRX1;PDLIM4;SNAI2;COMP;COL11A1;LOXL1;CALD1;SPARC;PCOLCE2;COL8A2;IL15;ITGA5;MXRA5;PMEPA1;SFRP4;TNFAIP3;OXTR;FZD8;HTRA1;COL4A1;SGCG;LAMC2;THBS1;VIM;IGFBP3;COL4A2;ITGB5;INHBA;SLC6A8;NNMT;VEGFA;BASP1;SERPINE2;RHOB;TFPI2;FSTL1;TNFRSF11B;GADD45A;COL1A1;TGFB1;NOT…	LAMA1;CXCL12;GAS1;ADAM12;SLIT3;MMP2;SFRP1;CDH11;COL5A1;FBLN2;TGM2;TIMP3;FOXC2;MGP;FBLN5;PTX3;MMP14;SNTB1;ABI3BP;COL16A1;TNC;EDIL3;SGCD;PDGFRB;PRRX1;PDLIM4;SNAI2;COMP;COL11A1;LOXL1;CALD1;SPARC;PCOLCE2;COL8A2;IL15;ITGA5;MXRA5;PMEPA1;SFRP4;TNFAIP3;OXTR;FZD8;HTRA1;COL4A1;SGCG;LAMC2;THBS1;VIM;IGFBP3;COL4A2;ITGB5;INHBA;SLC6A8;NNMT;VEGFA;BASP1;SERPINE2;RHOB;TFPI2;FSTL1;TNFRSF11B;GADD45A;COL1A1
HALLMARK_APICAL_JUNCTION	0.306417	1.03251	0.345992	0.899353	200	195	CDH15;CLDN19;ICAM4;ADAMTS5;ACTC1;PECAM1;MMP2;DSC3;COL9A1;EPB41L2;CDH11;CADM3;ALOX15B;CNTN1;DSC1;ARHGEF6;COL16A1;ZYX;ICAM5;SLC30A3;CD99;ACTN3;CLDN11;LAYN;LAMB3;LAMC2;CERCAM;NRXN2;CLDN5;IRS1;SHROOM2;ATP1A3;CLDN18;AMIGO1;FLNC;TNFRSF11B;ICAM1;PPP2R2C;CDK8;BAIAP2;BMP1;PTEN;CLDN15;THBS3;TJP1;NECTIN1;LDLRAP1;CDH6;FYB1;MMP9;CX3CL1;SPEG;LIMA1;MAP3K20;NECTIN4;NECTIN3;NF1;RAC2;NF2;PIK3CB;MPZL1;ACTN1;ITGA10;…	CDH15;CLDN19;ICAM4;ADAMTS5;ACTC1;PECAM1;MMP2;DSC3;COL9A1;EPB41L2;CDH11;CADM3;ALOX15B;CNTN1;DSC1;ARHGEF6;COL16A1;ZYX;ICAM5;SLC30A3;CD99;ACTN3;CLDN11
HALLMARK_BILE_ACID_METABOLISM	-0.393211	-1.11277	0.242718	0.920984	112	107	ABCD2;AR;ABCA8;NR3C2;ABCA9;ABCG8;ABCA4;RXRG;CYP8B1;BMP6;EPHX2;HAO1;ABCA5;CYP7B1;ABCA6;RXRA;HSD3B1;ABCG4;SLC23A2;RBP1;KLF1;PFKM;SLC27A2;HACL1;SLC29A1;GNMT;CAT;ACSL1;DIO2;SLC27A5;FDXR;PEX11A;SOD1;GSTK1;DHCR24;AQP9;CROT;ISOC1;PEX6;PEX19;ABCA2;HSD17B11;ABCA3;PXMP2;ABCD3;CYP27A1;FADS1;HSD17B4;PECR;ALDH9A1;RETSAT;IDH2;PRDX5;IDH1;LONP2;PEX16;HSD17B6;PEX12;FADS2;GNPAT;PEX26;SLC35B2;SCP2;PEX1;NUDT12;NPC1;…	PEX11G;AGXT;ABCA1;OPTN;BCAR3;CYP46A1;PAOX;SLCO1A2;SLC22A18;BBOX1;ACSL5;APOA1;ALDH8A1;PIPOX;SLC23A1;CYP39A1;ATXN1;SERPINA6;DIO1;ALDH1A1;SULT1B1;NR1I2;NR0B2;TTR;SULT2B1;LCK;SOAT2
HALLMARK_KRAS_SIGNALING_UP	-0.377052	-1.13418	0.18254	0.923443	200	187	CCND2;IRF8;PECAM1;C3AR1;SPON1;TNNT2;GYPC;GUCY1A1;PTGS2;ABCB1;F13A1;IL33;ALDH1A3;LIF;FLT4;GFPT2;SCN1B;EPB41L3;ALDH1A2;G0S2;PRRX1;CD37;CLEC4A;LAPTM5;ENG;TNFAIP3;CA2;IL2RG;GNG11;CIDEA;IGFBP3;TRIB1;ST6GAL1;ITGBL1;INHBA;CXCL10;RGS16;ITGB2;TSPAN7;ANKH;TFPI;TPH1;ANXA10;HBEGF;F2RL1;TMEM158;MMD;ACE;AKAP12;GLRX;PRELID3B;MMP9;EPHB2;CXCR4;ZNF277;CDADC1;DNMBP;AMMECR1;BTBD3;SCG3;TSPAN13;ZNF639;MALL;BPGM;CROT;P…	IL7R;TSPAN1;ANGPTL4;JUP;CFH;HKDC1;ARG1;SNAP91;PSMB8;FBXO4;EREG;PLEK2;PLAT;ETS1;GABRA3;SOX9;TMEM100;TNFRSF1B;CAB39L;TRAF1;KLF4;ADAM8;NAP1L2;MAP7;IGF2;ETV4;SPARCL1;SLPI;GALNT3;PRDM1;LCP1;SPP1;H2BC3;KCNN4;PDCD1LG2;HOXD11;CTSS;PLAU;ETV5;NRP1;FGF9;FCER1G;BMP2;TMEM176A;MPZL2;LAT2;DUSP6;TMEM176B;SPRY2;PCP4;IKZF1;MAFB;BIRC3;LY96;CMKLR1;NR0B2;APOD;MMP10;PTPRR;USH1C;WNT7A;PEG3
HALLMARK_ANDROGEN_RESPONSE	0.341443	1.04074	0.315254	0.953595	100	100	KLK2;IQGAP2;GUCY1A1;ALDH1A3;SPDEF;ADAMTS1;KLK3;BMPR1B;CCND1;CDK6;PMEPA1;GPD1L;ABCC4;NDRG1;NKX3-1;PTPN21;HOMER2;MAK;SORD;FKBP5;ANKH;UAP1;CAMKK2;AKAP12;PA2G4;DBI;NGLY1;PLPP1;SRF;STK39;SGK1;DHCR24;PIAS1;ADRM1;RRP12;NCOA4;ACTN1;XRCC6;ACSL3;SCD;SRP19;GSR;PDLIM5;TMEM50A;TSC22D1;PGM3;UBE2I;LMAN1;H1-0;CENPN;SLC38A2;VAPA;SPCS3;B2M;XRCC5;RPS6KA3;HSD17B14;CCND3;FADS1;HMGCR;SMS;ELOVL5;DNAJB9;UBE2J1;INSIG1;MY…	KLK2;IQGAP2;GUCY1A1;ALDH1A3;SPDEF;ADAMTS1;KLK3;BMPR1B;CCND1;CDK6;PMEPA1;GPD1L;ABCC4;NDRG1;NKX3-1;PTPN21;HOMER2;MAK
HALLMARK_COMPLEMENT	-0.381469	-1.14099	0.173858	1	200	188	GNGT2;GP9;PLA2G4A;PLG;DPP4;DUSP5;LYN;MMP14;MMP8;CTSL;ZFPM2;L3MBTL4;GATA3;CDA;ANG;SERPING1;CTSC;C2;CTSH;TNFAIP3;PCSK9;S100A12;CA2;RASGRP1;ZEB1;COL4A2;OLR1;DGKG;GP1BA;ME1;ADRA2B;SPOCK2;TFPI2;APOC1;F2;CBLB;CTSV;LCP2;C1S;LGMN;LTA4H;CD55;LAP3;PRKCD;S100A13;PREP;DYRK2;SCG3;PRCP;RAF1;CEBPB;DOCK4;USP16;EHD1;PSEN1;PIM1;F10;HSPA5;SIRT6;USP8;USP15;GMFB;PFN1;CALM1;ATOX1;XPNPEP1;AKAP10;GRB2;S100A9;CALM3;PPP4C…	PCLO;IRF1;DGKH;F3;ANXA5;HSPA1A;FN1;RHOG;TIMP1;MAFF;C1R;SERPINB2;PRSS3;CPQ;MMP15;CASP1;F8;GCA;PRSS36;CFH;PDP1;PLAT;CR2;MMP13;LGALS3;KCNIP2;MT3;GNG2;IRF2;C4BPB;NOTCH4;CASP7;CP;ACTN2;IRF7;APOBEC3F;CCL5;CSRP1;CR1;DOCK10;C3;CXCL1;CTSS;CDH13;CTSO;SERPINE1;FCER1G;SERPINC1;PSMB9;LTF;PIK3R5;PLEK;SERPINA1;PDGFB;GZMB;DUSP6;CD36;F5;F7;HPCAL4;HNF4A;ERAP2;APOBEC3G;CASP10;CASP4;LCK;PLA2G7;KLKB1
HALLMARK_TNFA_SIGNALING_VIA_NFKB	-0.344524	-1.04328	0.345052	1	200	194	CXCL11;CD80;PTGS2;MYC;PTX3;DUSP5;LIF;SLC2A3;PLK2;SPHK1;IL12B;GFPT2;PTPRE;CXCL3;TNC;G0S2;CCND1;PLPP3;SPSB1;SLC16A6;KLF9;DUSP2;PMEPA1;TNFAIP3;LAMB3;BHLHE40;ACKR3;TRIB1;OLR1;INHBA;PHLDA1;NR4A3;CXCL10;VEGFA;RHOB;SLC2A6;GADD45A;MSC;TRIP10;PFKFB3;ICAM1;EDN1;IL6ST;ICOSLG;CD44;FUT4;IL1A;HBEGF;F2RL1;TNFSF9;CXCL6;PER1;TGIF1;CCN1;SOD2;CD83;CLCF1;JUNB;SGK1;IER3;B4GALT5;MAP2K3;RIPK2;BTG1;REL;IFNGR2;CEBPB;EHD1…	BIRC2;ID2;IRF1;EFNA1;F3;LITAF;CDKN1A;CSF1;GCH1;ETS2;MAFF;SDC4;SERPINB2;CCL4;IL7R;SAT1;FOSL1;GADD45B;NR4A2;DRAM1;RELB;PHLDA2;ABCA1;IL18;ZFP36;TRAF1;KLF4;TNF;BCL6;PDE4B;CXCL2;STAT5A;HES1;CCL5;JAG1;CD69;CFLAR;AREG;FOS;EGR1;CXCL1;EGR2;PLAU;BCL2A1;SOCS3;SERPINE1;BMP2;IL23A;EGR3;PLEK;TLR2;FOSB;GEM;SERPINB8;DDX58;CEBPD;BIRC3;CCL2;KLF2;IL15RA;TNFRSF9;IFIT2;IFIH1
HALLMARK_ESTROGEN_RESPONSE_EARLY	-0.344062	-1.03338	0.381579	1	200	200	CXCL12;DLC1;AR;OLFML3;TFAP2C;FHL2;MYC;TGM2;CA12;MSMB;KCNK5;AQP3;CISH;DHRS2;GFRA1;MPPED2;TPD52L1;OLFM1;PAPSS2;CBFA2T3;CCND1;SOX3;TGIF2;PTGES;P2RY2;HR;HSPB8;BHLHE40;RASGRP1;GREB1;TJP3;BLVRB;STC2;SCARB1;SYNGR1;CYP26B1;PODXL;IGF1R;DEPTOR;SYT12;MYBBP1A;BCL11B;SLC7A2;SLC9A3R1;CHPT1;NRIP1;TSKU;PDLIM3;FKBP5;UNC119;IL6ST;SLC27A2;SLC7A5;ABLIM1;SLC16A1;SLC1A1;ADCY1;CD44;RAPGEFL1;TMPRSS3;NCOR2;SLC19A2;MREG;S…	KCNK15;GAB2;CLDN7;IL17RB;ESRP2;RPS6KA2;SLC24A3;TFF1;MINDY1;SLC37A1;KRT8;KRT19;MYOF;KLF4;HES1;CELSR1;MUC1;RETREG1;SH3BP5;ABAT;TPBG;SFN;FCMR;KRT18;TFF3;KRT13;OVOL2;THSD4;AREG;FOS;SVIL;BCL2;CLIC3;MICB;RAB17;GJA1;EGR3;FRK;PRSS23;ANXA9;PLAAT3;PGR;CALCR;ELF3;MLPH;SULT2B1;FOXC1;RET;SCNN1A;KLK10
HALLMARK_XENOBIOTIC_METABOLISM	-0.337693	-1.02321	0.394602	1	200	189	ABCD2;IRF8;IGF1;IGFBP1;PLG;FMO1;HSD17B2;CES1;ACOX2;EPHA2;PAPSS2;CDA;NDRG2;ATOH8;TTPA;VTN;BCAT1;SMOX;PTGES;VNN1;CYP1A2;CA2;BLVRB;UPP1;ABHD6;CYP4F2;SLC6A6;ESR1;MPP2;CYP2S1;HMOX1;TMEM97;CBR1;PPARD;MAOA;HACL1;FAH;COMT;ANGPTL3;PSMB10;MCCC2;GNMT;BCAR1;SHMT2;CAT;DHRS7;SLC1A5;FBLN1;APOE;GART;GCLC;PEMT;ARG2;CYP2J2;ADH1C;GSTO1;KARS1;SSR3;PYCR1;MAN1A1;ALDH2;AHCY;SERTAD1;ALAS1;LONP1;HPRT1;NFS1;MTHFD1;AQP9;CR…	CCL25;GSTM4;LCAT;ADH7;CYP26A1;PROS1;AKR1C3;ABCC3;ALDH3A1;TNFRSF1A;SLC46A3;FMO3;CYP2C18;GCKR;GCNT2;TAT;DDC;SERPINE1;TGFB2;CDO1;SERPINA6;HGFAC;TMEM176B;CD36;CYP1A1;AKR1C2;HNF4A;PTGDS;CYP2E1;ENPEP;FBP1;FABP1;TDO2;REG1A
HALLMARK_COAGULATION	-0.351606	-1.02734	0.39589	1	138	123	GP9;DCT;PECAM1;MMP2;PLG;DPP4;CPN1;P2RY1;TIMP3;MMP14;HMGCS2;ACOX2;MMP8;ANG;SERPING1;HPN;S100A1;COMP;C2;PROZ;SPARC;CTSH;HTRA1;THBS1;OLR1;GNG12;GP1BA;F12;SH2B2;TFPI2;APOC1;LEFTY2;F2;DUSP14;CTSV;CFD;BMP1;C1S;LGMN;LTA4H;A2M;MMP9;S100A13;PREP;F10;ARF4;C8G;USP11;PEF1;ISCU;ITGA2;FURIN;RAC1;ADAM9;FBN1;CAPN2;GNB2;LRP1;TMPRSS6;SIRT2;MASP2;FYN;LAMP2;TF;MEP1A;HRG;CTSB;WDR1;FGG;KLF7;CFB;CASP9;RABIF;CLU;MST1;F3…	FN1;CD9;TIMP1;GSN;MAFF;MMP11;C1R;SERPINB2;CAPN5;RAPGEF3;CPQ;MMP15;F8;CFH;MMP1;MSRB2;PROC;PLAT;CRIP2;ANXA1;CTSK;FGA;PROS1;CSRP1;C3;MMP7;VWF;APOA1;ITGB3;PLAU;KLK8;CTSO;SERPINE1;SERPINC1;PLEK;SERPINA1;PRSS23;PDGFB;DUSP6;HNF4A;CPB2;CFI;THBD;MMP10;RGN;CTSE;KLKB1
HALLMARK_ALLOGRAFT_REJECTION	-0.334178	-1.00431	0.450508	1	200	176	CCND2;IRF8;CD80;IL12RB1;CCR2;IL12A;CD3G;NOS2;RPL3L;F2R;LYN;LIF;IL12B;PRF1;CD4;IL4R;SOCS1;HLA-E;C2;IL16;BCAT1;IL4;IL15;CD2;IL13;IL2RB;IL27RA;KRT1;CXCL9;CD40;ACHE;IL2RG;INHBA;NCF4;CD8B;LY86;ZAP70;STAT4;ITGB2;ICAM1;TGFB1;F2;ICOSLG;PSMB10;EIF3J;LCP2;NME1;IFNGR1;MRPL3;NPM1;MTIF2;IFNAR2;HLA-DMB;EIF3D;FYB1;MMP9;RPL9;RPS19;CD47;WARS1;DEGS1;EIF5A;TRAF2;RIPK2;RPS9;IFNGR2;CD74;NCK1;RPL39;RPS3A;RARS1;ABCE1;U…	CXCR3;TLR3;TAPBP;ELF4;EREG;GBP2;ETS1;HLA-DQA1;IL18;IGSF6;TNF;IRF7;CCL5;KLRD1;CD1D;HLA-DOB;PRKCB;GPR65;CAPG;CTSS;ST8SIA4;CXCL13;LTB;TGFB2;TLR2;CD7;GZMB;IL18RAP;CFP;PRKCG;CARTPT;PTPRC;GCNT1;CCL2;CD79A;EGFR;CD86;TLR1;LCK;SIT1;TLR6;CD96
HALLMARK_HEME_METABOLISM	0.295743	0.987187	0.493827	1	200	193	ICAM4;ACKR1;GYPC;MYL4;SLC4A1;ABCG2;AQP3;ALDH1L1;ACSL6;HBD;RHD;FTCD;HBQ1;SMOX;GYPA;ALAS2;KEL;H4C3;CLIC2;CA2;OSBP2;MXI1;BLVRB;GYPE;TSPAN5;RHCE;SLC6A8;SLC22A4;NR3C1;ANK1;P4HA2;SLC25A37;RCL1;TMCC2;LMO2;CPOX;KLF1;BLVRA;NUDT4;CDR2;HBB;CAT;FOXJ2;UROD;SLC2A1;BNIP3L;TAL1;TOP1;GCLC;RNF123;BSG;GMPS;SLC25A38;MPP1;MAP2K3;GLRX5;BPGM;NCOA4;TCEA1;TFRC;GAPVD1;PICALM;FOXO3;RAP1GAP;CCDC28A;SELENBP1;HTRA2;RAD23A;SNC…	ICAM4;ACKR1;GYPC;MYL4;SLC4A1;ABCG2;AQP3;ALDH1L1;ACSL6;HBD;RHD;FTCD;HBQ1;SMOX;GYPA;ALAS2;KEL;H4C3;CLIC2;CA2;OSBP2;MXI1;BLVRB;GYPE;TSPAN5;RHCE;SLC6A8;SLC22A4;NR3C1;ANK1;P4HA2;SLC25A37;RCL1;TMCC2;LMO2;CPOX;KLF1;BLVRA;NUDT4
HALLMARK_APICAL_SURFACE	0.369585	0.984841	0.498559	1	44	42	GAS1;AKAP7;LYN;GHRL;GATA3;EPHB4;SCUBE1;SLC2A4;SULF2;PCSK9;IL2RB;RTN4RL1;IL2RG;SRPX;SHROOM2;GSTM3;CROCC;CX3CL1;ADIPOR2;ADAM10;APP;MDGA1;FLOT2;BRCA1;DCBLD2;NCOA6;HSPB1;RHCG;B4GALT1;THY1;PLAUR;EFNA5;TMEM8B;NTNG1;LYPD3;CRYBG1;MAL;SLC34A3;CD160;ATP6V0A4;AFAP1L2;ATP8B1	GAS1;AKAP7;LYN;GHRL;GATA3;EPHB4;SCUBE1;SLC2A4;SULF2;PCSK9;IL2RB;RTN4RL1;IL2RG
HALLMARK_PEROXISOME	-0.345587	-0.97063	0.516901	1	104	103	ABCD2;ABCB1;RXRG;EPHX2;HAO2;ESR2;FABP6;CRABP2;SLC23A2;CRABP1;CACNA1B;HSD11B2;ABCB9;DLG4;SLC27A2;SLC25A19;SEMA3C;ACSL4;MVP;PEX5;ECI2;CAT;ACSL1;CLN6;TSPO;SOD2;CNBP;ACAA1;PEX11A;SOD1;ABCC5;ERCC1;PRDX1;GSTK1;DHCR24;CDK7;ISOC1;PABPC1;PEX6;ACOT8;SLC25A17;CTPS1;ECH1;UGT2B17;TOP2A;ITGB1BP1;FDPS;SMARCC1;HSD17B11;RDH11;ABCD3;NUDT19;ERCC3;YWHAH;FADS1;HSD17B4;STS;ALDH9A1;RETSAT;BCL10;IDH2;PRDX5;IDH1;ABCC8;EL…	ACSL5;ATXN1;SERPINA6;DIO1;ALB;ALDH1A1;NR1I2;TTR;SULT2B1
HALLMARK_APOPTOSIS	-0.324897	-0.946851	0.602362	1	161	157	GUCY2D;CCND2;MMP2;TIMP3;F2R;PLPPR4;PRF1;PDGFRB;CCND1;CD2;CTH;AVPR1A;BCL2L10;MGMT;RHOB;CREBBP;GADD45A;HMOX1;GPX3;FEZ1;F2;ANKH;CD44;IL1A;GNA15;IFNGR1;PSEN2;TSPO;BNIP3L;SOD2;DAP3;FDXR;RARA;GPX1;CTNNB1;SOD1;IER3;LUM;BCL2L2;EBP;PSEN1;ETF1;DFFA;PPP3R1;VDAC2;TOP2A;GSR;APP;BID;TXNIP;DIABLO;H1-0;ATF3;RHOT2;PMAIP1;PTK2;CDK2;BCL2L1;ENO2;DPYD;BCAP31;PDCD4;SLC20A1;DNAJA1;DNM1L;BRCA1;RETSAT;SPTAN1;BCL10;BAX;TI…	CDKN1A;PPP2R5B;BIK;PLCB2;GCH1;TIMP1;GSN;SAT1;CASP1;FAS;GADD45B;IFITM3;CD38;CASP6;EREG;PLAT;ERBB3;LGALS3;IL18;TNF;CASP7;ANXA1;SMAD7;DCN;BMF;IGFBP6;CD69;CFLAR;KRT18;ISG20;GSTM1;CCNA1;CAV1;CASP8;BMP2;EGR3;TGFB2;BGN;BIRC3;HGF;LEF1;CASP4
HALLMARK_FATTY_ACID_METABOLISM	-0.326156	-0.950273	0.608522	1	158	153	CA4;FMO1;HMGCS2;BMPR1B;AQP7;MGLL;FABP2;ACSS1;G0S2;GPD1;REEP6;HAO2;VNN1;RDH16;CA2;CIDEA;ME1;CBR1;SUCLG2;MAOA;CPOX;BLVRA;PDHA1;ACSL4;AOC3;ECI2;PDHB;ALDH3A2;HCCS;PRDX6;ACSL1;GCDH;PTPRG;ADSL;SUCLA2;UROD;FASN;ENO3;ADH1C;MDH2;GLUL;ACAA1;NTHL1;ECI1;LDHA;SUCLG1;ADIPOR2;MIF;APEX1;DHCR24;ALDOA;ODC1;SDHD;KMT5A;CRYZ;UGDH;HSP90AA1;DLD;HADHB;ACAT2;ACOT2;ACOT8;HIBCH;GSTZ1;HSD17B10;AUH;TP53INP2;SLC22A5;ECH1;IDH3…	IL4I1;LGALS1;CBR3;ADH7;ALDH3A1;HPGD;CD1D;ACSL5;ALDH1A1;CD36;GAPDHS;CYP1A1;LTC4S;INMT;FABP1;GAD2;TDO2
HALLMARK_ANGIOGENESIS	0.353436	0.911125	0.609626	1	36	34	CCND2;LPL;KCNJ8;VTN;PDGFA;S100A4;OLR1;STC1;VEGFA;FSTL1;APOH;TNFRSF21;CXCL6;PRG2;LUM;LRPAP1;SLCO2A1;VAV2;APP;PTK2;FGFR1;JAG2;ITGAV;TIMP1;MSX1;JAG1;COL3A1;VCAN;PGLYRP1;SPP1;COL5A2;NRP1;THBD;POSTN	CCND2;LPL;KCNJ8
HALLMARK_PROTEIN_SECRETION	-0.3298	-0.922973	0.630901	1	96	96	SSPN;CTSC;SCRN1;DST;SNAP23;TMX1;STAM;AP3S1;SNX2;SOD1;GLA;ATP1A1;ADAM10;ATP7A;SCAMP1;GOLGA4;RER1;NAPA;ARFGEF2;TMED2;BET1;ANP32E;KIF1B;STX7;RAB9A;COPE;COG2;ERGIC3;GNAS;CD63;COPB2;RAB5A;LMAN1;BNIP3;SEC31A;SCAMP3;ZW10;TMED10;NAPG;STX16;AP2M1;ARF1;GBF1;AP2B1;YKT6;AP2S1;GALC;RPS6KA3;STX12;AP1G1;DNM1L;GOSR2;CLTC;SEC22B;AP3B1;CLTA;ARCN1;ATP6V1H;MAPK1;M6PR;YIPF6;VAMP7;CLCN3;IGF2R;CLN5;TOM1L1;COPB1;PPT1;TP…	CLCN3;IGF2R;CLN5;TOM1L1;COPB1;PPT1;TPD52;RAB14;LAMP2;VPS45;USO1;VAMP4;ARFGAP3;DOP1A;MON2;SEC24D;SH3GL2;RAB2A;ARFGEF1;VAMP3;ARFIP1;TSG101;SGMS1;RAB22A;OCRL;VPS4B;PAM;ABCA1;CAV2;ATP6V1B1;ICA1;KRT18;EGFR;TSPAN8
HALLMARK_REACTIVE_OXYGEN_SPECIES_PATHWAY	0.312323	0.864611	0.716511	1	49	49	FES;MPO;SRXN1;PRNP;HHEX;PDLIM1;GPX3;ABCC1;MGST1;PRDX4;ERCC2;PRDX6;CAT;HMOX2;TXN;SOD2;GLRX;GCLC;JUNB;SOD1;PRDX1;SCAF4;MSRA;SELENOS;TXNRD2;NDUFB4;NDUFS2;FTL;PRDX2;GSR;OXSR1;SBNO2;ATOX1;NDUFA6;LAMTOR5;EGLN2;TXNRD1;PTPA;G6PD;GLRX2;STK25;GPX4;PFKP;GCLM;LSP1;NQO1;CDKN2D;MBP;IPCEF1	FES;MPO;SRXN1;PRNP;HHEX;PDLIM1;GPX3;ABCC1;MGST1;PRDX4;ERCC2;PRDX6;CAT;HMOX2;TXN;SOD2;GLRX
HALLMARK_PI3K_AKT_MTOR_SIGNALING	-0.316665	-0.895927	0.721289	1	105	103	SLA;PITX2;VAV3;ITPR2;GNGT1;IL4;IL2RG;THEM4;MAP2K6;FGF22;PTEN;ECSIT;TRIB3;SLC2A1;PRKAR2A;PDK1;CXCR4;PPP2R1B;MAPKAP1;TRAF2;MKNK1;MAP2K3;DUSP3;RAF1;NFKBIB;NCK1;PRKAA2;UBE2N;ACACA;CALR;RPTOR;PLCG1;E2F1;AKT1S1;PFN1;ARHGDIA;DAPP1;EIF4E;MKNK2;PIK3R3;HSP90B1;YWHAB;PIN1;GRB2;AP2M1;GSK3B;CSNK2B;ARF1;CDK2;ATF1;CDK4;RPS6KA3;PTPN11;UBE2D3;CLTC;ARPC3;ACTR3;TIAM1;CFL1;TSC2;RAC1;CDK1;MAPK1;PAK4;MAPK9;ACTR2;CAMK4…	MAPK10;CAB39L;IRAK4;FGF17;SFN;TNFRSF1A;PRKCB;EGFR;ADCY2;LCK;GNA14
HALLMARK_WNT_BETA_CATENIN_SIGNALING	-0.328419	-0.817674	0.765991	1	42	40	CCND2;MYC;HEY2;NOTCH1;NKD1;WNT5B;FZD8;PPARD;NCOR2;CUL1;PSEN2;SKP2;HDAC5;CTNNB1;AXIN1;KAT2A;FZD1;NUMB;CSNK1E;TCF7;HDAC2;DVL2;PTCH1;AXIN2;NCSTN;GNAI1;MAML1;JAG2;ADAM17;RBPJ;TP53;HEY1;HDAC11;NOTCH4;FRAT1;JAG1;DKK1;DLL1;LEF1;WNT6	NOTCH4;FRAT1;JAG1;DKK1;DLL1;LEF1;WNT6
HALLMARK_P53_PATHWAY	0.271547	0.915405	0.78	1	200	199	CCND2;RRAD;ALOX15B;ZNF365;F2R;PTPN14;LIF;PLK2;SPHK1;EPHA2;CEBPA;PTPRE;TPD52L1;NOTCH1;IRAG2;RHBDF2;NHLH2;VDR;SOCS1;PROCR;MAPKAPK3;PDGFA;S100A4;UPP1;NDRG1;TCHH;STEAP3;FGF13;RGS16;RXRA;CD82;FAM162A;ABHD4;GADD45A;HMOX1;TNNI1;IFI30;RAP2B;AEN;TGFB1;DDIT4;PLK3;BAIAP2;COQ8A;H2AW;NUDT15;IL1A;HBEGF;RPS12;RPS27L;LDHB;SLC19A2;TNFSF9;RACK1;TRIB3;AK1;FDXR;NOL8;RPL36;RPL18;RALGDS;ABCC5;TRIAP1;IER3;BTG1;PCNA;ELP…	CCND2;RRAD;ALOX15B;ZNF365;F2R;PTPN14;LIF;PLK2;SPHK1;EPHA2;CEBPA;PTPRE;TPD52L1;NOTCH1;IRAG2;RHBDF2;NHLH2;VDR;SOCS1;PROCR;MAPKAPK3;PDGFA;S100A4;UPP1;NDRG1;TCHH;STEAP3;FGF13;RGS16;RXRA;CD82;FAM162A;ABHD4;GADD45A;HMOX1;TNNI1;IFI30;RAP2B;AEN;TGFB1;DDIT4;PLK3
HALLMARK_IL6_JAK_STAT3_SIGNALING	-0.310166	-0.839678	0.782866	1	87	78	CXCL11;IL12RB1;IL18R1;IL9R;IL1R2;EBI3;CXCL3;INHBE;ITGA4;IL4R;SOCS1;CXCL9;IL2RG;ACVRL1;CXCL10;CNTFR;PDGFC;HMOX1;TGFB1;IL6ST;CD44;TNFRSF21;IFNGR1;A2M;PTPN2;IFNGR2;PIM1;ACVR1B;IFNAR1;TYK2;PTPN1;GRB2;BAK1;PTPN11;MAP3K8;HAX1;CD14;CSF2RA;CSF3R;STAT3;JUN;CCR1;STAT1;TNFRSF12A;IRF9;MYD88;STAM2;IL10RB;IL1R1;STAT2;IL17RA;DNTT;CBL;IL1B;IRF1;CD9;CSF1;OSMR;FAS;CD38;IL17RB;LEPR;TNFRSF1B;TNF;IL13RA1;TNFRSF1A;ITG…	OSMR;FAS;CD38;IL17RB;LEPR;TNFRSF1B;TNF;IL13RA1;TNFRSF1A;ITGB3;CXCL1;SOCS3;CXCL13;LTB;PIK3R5;TLR2;CD36;IL3RA;IL15RA;LTBR;REG1A
HALLMARK_UV_RESPONSE_DN	-0.290049	-0.840749	0.842667	1	144	144	DLC1;PTGFR;FHL2;MYC;FBLN5;ADORA2B;MGLL;PDGFRB;SNAI2;PLPP3;COL11A1;GRK5;SCHIP1;BHLHE40;MAGI2;RBPMS;MGMT;IGF1R;PTPN21;RND3;SDC2;NR3C1;RXRA;IRS1;COL1A1;DDAH1;AMPH;ABCC1;NOTCH2;KALRN;SYNE1;TFPI;ADGRL2;MRPS31;PTEN;LAMC1;TJP1;CITED2;CCN1;DMAC2L;FZD2;PPARG;SLC7A1;MTA1;EFEMP1;PRDM2;MAP1B;ARHGEF9;MIOS;ATP2B1;PTPRM;HAS2;VAV2;SPOP;SRI;DBP;PDLIM5;ATRN;PIK3R3;LTBP1;MAP2K5;SCN8A;SIPA1L1;SCAF8;ATP2C1;KCNMA1;NFK…	PMP22;CACNA1A;MMP16;PIAS3;CELF2;SMAD7;ICA1;COL3A1;SLC22A18;KIT;COL5A2;COL1A2;CAV1;LPAR1;ITGB3;NRP1;SERPINE1;DAB2;TGFBR2;GJA1;IGFBP5;ATXN1;MT1E;BDNF;RGS4;RUNX1;GCNT1
HALLMARK_HEDGEHOG_SIGNALING	-0.311215	-0.750952	0.871111	1	36	36	PLG;GLI1;HEY2;NRP2;CDK6;ACHE;SLIT1;VEGFA;CNTFR;TLE3;RTN1;L1CAM;PML;NF1;AMOT;PTCH1;MYH9;LDB1;RASA1;DPYSL2;CRMP1;OPHN1;NRCAM;CDK5R1;THY1;HEY1;TLE1;ETS2;VLDLR;ADGRG1;NKX6-1;CELSR1;UNC5C;NRP1;SCG2;SHH	CELSR1;UNC5C;NRP1;SCG2;SHH
HALLMARK_NOTCH_SIGNALING	0.30388	0.756232	0.892351	1	32	32	ST3GAL6;NOTCH1;CCND1;FZD7;ARRB1;HEYL;PPARD;NOTCH2;CUL1;PSEN2;TCF7L2;KAT2A;FZD1;SKP1;RBX1;WNT2;APH1A;NOTCH3;SAP30;PSENEN;FBXW11;DTX2;PRKCA;LFNG;DTX1;MAML2;DTX4;FZD5;HES1;JAG1;WNT5A;DLL1	ST3GAL6;NOTCH1;CCND1;FZD7;ARRB1;HEYL
HALLMARK_GLYCOLYSIS	-0.266127	-0.806502	0.926261	1	200	199	HS6ST2;COL5A1;ADORA2B;ANG;DSC2;TKTL1;HK2;CHST2;GPC3;CHST1;AK4;ALDH7A1;CTH;MXI1;STC2;GPC4;IGFBP3;STC1;PYGL;GLCE;VEGFA;SDC2;ME1;FAM162A;LDHC;P4HA2;AGL;NANP;PKP2;DDIT4;LCT;GALK1;CD44;GNPDA1;HOMER1;KDELR3;CITED2;POLR3K;CLN6;TXN;FKBP4;MPI;GLRX;TPI1;NDUFV3;XYLT2;GOT2;EGLN3;GCLC;ENO1;ALG1;GALK2;MDH2;P4HA1;PKM;CXCR4;LDHA;PGK1;PHKA2;SOD1;MIF;IER3;PGAM1;GYS1;ALDOA;GMPPA;AURKA;PSMC4;PGM2;PRPS1;ARPP19;DLD;ER…	BIK;GAL3ST1;SDC1;VLDLR;CAPN5;NT5E;ANGPTL4;B3GAT1;PAM;CASP6;ARTN;B3GNT3;FBP2;CLDN9;SOX9;LHPP;CHST4;CLDN3;GPR87;LHX9;DCN;VCAN;IL13RA1;PFKFB1;TPBG;TFF3;ISG20;NDST3;GAPDHS;ELF3;EGFR;MIOX
HALLMARK_IL2_STAT5_SIGNALING	0.258576	0.870884	0.926941	1	199	188	CCND2;IRF8;IL18R1;TNFRSF8;PTGER2;HOPX;ABCB1;MYC;TGM2;IL1R2;LIF;SLC2A3;CISH;PENK;TNFRSF18;S100A1;IL4R;SOCS1;PLIN2;HK2;GLIPR2;GUCY1B1;IL13;PRNP;BHLHE40;IL2RB;CA2;NDRG1;SLC39A8;PHLDA1;IGF1R;BATF3;CXCL10;RGS16;CCR4;ITIH5;RHOB;GALM;SELL;TNFRSF4;ADAM19;PNP;FAH;COL6A1;ENPP1;SOCS2;CD44;SNX9;SLC29A2;NOP2;TNFRSF21;IFNGR1;UMPS;CST7;ST3GAL4;PTRH2;WLS;NCS1;TNFSF11;SLC1A5;CD83;SERPINB6;PDCD2L;PUS1;ENO3;GSTO1;P…	CCND2;IRF8;IL18R1;TNFRSF8;PTGER2;HOPX;ABCB1;MYC;TGM2;IL1R2;LIF;SLC2A3;CISH;PENK;TNFRSF18;S100A1;IL4R;SOCS1;PLIN2;HK2;GLIPR2;GUCY1B1;IL13;PRNP;BHLHE40;IL2RB
HALLMARK_HYPOXIA	-0.264916	-0.797158	0.954315	1	200	197	SLC2A5;HAS1;IGFBP1;EDN2;COL5A1;TGM2;CA12;CHST3;SLC2A3;ADORA2B;PLIN2;BRS3;TKTL1;HK2;NCAN;CHST2;GPC3;TNFAIP3;BHLHE40;TGFB3;AK4;ACKR3;MXI1;S100A4;STC2;NDRG1;GPC4;SCARB1;IGFBP3;SLC6A6;SRPX;STC1;VEGFA;SDC2;NR3C1;STBD1;FAM162A;LDHC;P4HA2;PGF;HMOX1;PFKFB3;BCAN;DDIT4;GALK1;GAA;ILVBL;TMEM45A;NOCT;AMPD3;KDELR3;AKAP12;CITED2;CCN1;SLC2A1;BNIP3L;GLRX;TPI1;NEDD4L;VHL;ENO3;ENO1;CAVIN1;PDK1;P4HA1;CXCR4;GPI;LDHA;…	TGFBI;EFNA1;F3;PHKG1;CDKN1C;CDKN1A;MT2A;DTNA;MAFF;SDC4;ADM;VLDLR;TES;ANGPTL4;LOX;PLAC8;PAM;HS3ST1;CASP6;ETS1;INHA;PPARGC1A;ZFP36;CP;PPP1R3C;DCN;TPBG;ISG20;CAV1;FOS;BCL2;GCNT2;SERPINE1;BGN;MT1E;PDGFB;GAPDHS;LXN;CAVIN3;PCK1;EGFR;HOXB9;SULT2B1;PKP1;FBP1
HALLMARK_CHOLESTEROL_HOMEOSTASIS	0.240553	0.710665	0.982332	1	74	73	LPL;GPX8;GLDC;AVPR1A;S100A11;FBXO6;ANTXR2;TMEM97;GSTM2;LGMN;TRIB3;FASN;CBS;PPARG;CTNNB1;EBP;ACAT2;GUSB;CYP51A1;ECH1;SCD;SQLE;LSS;ACTG1;FDPS;NSDHL;ABCA2;ATF3;DHCR7;ETHE1;FDFT1;MVK;NFIL3;CHKA;HMGCR;PDK3;ATXN2;ACSS2;ALCAM;SREBF2;SEMA3B;HSD17B7;GNAI1;STARD4;FADS2;HMGCS1;PCYT2;SC5D;MVD;PNRC1;STX5;LDLR;IDI1;TNFRSF12A;ERRFI1;ALDOC;ATF5;PLAUR;PMVK;PLSCR1;TM7SF2;CLU;ANXA5;CD9;TP53INP1;MAL2;CXCL16;LGALS3;J…	LPL;GPX8
HALLMARK_TGF_BETA_SIGNALING	-0.214566	-0.550563	0.995575	1	54	54	NOG;ENG;SMAD6;PMEPA1;LTBP2;THBS1;TGFB1;LEFTY2;NCOR2;TJP1;TGIF1;SKI;FKBP1A;CTNNB1;JUNB;TGFBR1;RAB31;IFNGR2;RHOA;SKIL;ID3;FNTA;CDK9;PPM1A;APC;FURIN;SLC20A1;UBE2D3;HDAC1;TRIM33;HIPK2;PPP1CA;SPTBN1;SMURF2;SMAD3;BMPR2;ACVR1;BMPR1A;XIAP;SMURF1;KLF10;SMAD1;MAP3K7;PPP1R15A;ARID4B;ID1;ID2;CDKN1C;WWTR1;BCAR3;SMAD7;CDH1;SERPINE1;BMP2	PPP1R15A;ARID4B;ID1;ID2;CDKN1C;WWTR1;BCAR3;SMAD7;CDH1;SERPINE1;BMP2
HALLMARK_ADIPOGENESIS	0.201569	0.674456	1	1	200	195	LPL;ENPP2;ADIPOQ;PTGER3;MGLL;SSPN;PLIN2;NABP1;EPHX2;REEP6;COL15A1;SLC27A1;HSPB8;COL4A1;CHCHD10;CIDEA;SCARB1;DNAJC15;SOWAHC;SLC19A1;ITGA7;ME1;ITIH5;GADD45A;GPX3;PFKFB3;RMDN3;GPHN;FAH;GRPEL1;ACLY;LAMA4;LPCAT3;SULT1A1;JAGN1;TKT;RAB34;COQ3;DLAT;IFNGR1;CAT;SDHB;RREB1;DHRS7;ATP1B3;SLC5A6;SLC1A5;APOE;UQCRC1;PEMT;PPARG;MDH2;MRPL15;QDPR;IDH3A;CAVIN1;REEP5;TST;AIFM1;ALDH2;BCKDHA;SOD1;SUCLG1;ADIPOR2;CS;NDUF…	LPL;ENPP2;ADIPOQ;PTGER3;MGLL;SSPN;PLIN2;NABP1;EPHX2;REEP6;COL15A1;SLC27A1;HSPB8;COL4A1;CHCHD10;CIDEA;SCARB1;DNAJC15;SOWAHC;SLC19A1;ITGA7;ME1;ITIH5;GADD45A;GPX3;PFKFB3;RMDN3;GPHN;FAH;GRPEL1;ACLY;LAMA4;LPCAT3
HALLMARK_DNA_REPAIR	-0.0979577	-0.286083	1	1	150	150	PDE6G;CDA;POLE4;VPS37D;PNP;ELL;IMPDH2;POLR1H;STX3;NME4;NME1;ERCC2;ITPA;UMPS;ELOA;DAD1;SNAPC4;AK1;RFC3;RAE1;POLR1D;GTF2H5;MRPL40;POLR2F;APRT;BOLA2;RAD52;AAAS;POLD1;ERCC1;POLR1C;HPRT1;NUDT9;NPR2;EIF1B;POLR2E;TAF1C;PCNA;ADRM1;POLR2H;TMED2;NT5C3A;POLR2D;SUPT4H1;RAD51;RFC4;GTF3C5;SSRP1;CLP1;DUT;SF3A3;PRIM1;EDF1;NCBP2;ADA;RBX1;RPA2;POLR2C;GTF2A2;POLA1;SEC61A1;TARBP2;POLR3C;ERCC5;NUDT21;NELFCD;SMAD5;NEL…	POLR2K;GPX4;BCAM;ZWINT;SAC3D1;CANT1;ZNF707;GTF2H1;DDB2;BRF2;TAF10;SDCBP;HCLS1;MPC2;ERCC4;POLR3GL;VPS28;POLL;TSG101;CETN2;TP53;POLD3;ADCY6;NME3;POLD4;RRM2B;AGO4;TK2;PDE4B;CMPK2;GSDME
HALLMARK_E2F_TARGETS	0.170717	0.574157	1	1	200	200	MYC;POLE4;LYAR;GINS3;NME1;PRDX4;HMGA1;CDC25A;TBRG4;NOP56;GSPT1;PA2G4;RFC3;EED;POLD2;NOLC1;PAICS;PLK1;TIPIN;EIF2S1;NAP1L1;NCAPD2;DCLRE1B;DCTPP1;POLD1;MTHFD2;PHF5A;DDX39A;SHMT1;RRM2;CDKN3;AURKA;AK2;ORC6;CSE1L;PCNA;JPT1;PRPS1;SNRPB;AURKB;XRCC6;RAN;TFRC;CCNB2;SRSF1;ANP32E;NASP;POP7;PNN;CBX5;IPO7;USP1;MCM7;ASF1A;SPAG5;CDC20;MCM5;SSRP1;NUP205;SYNCRIP;MCM2;CTPS1;MYBL2;SMC6;DUT;RACGAP1;LUC7L3;ILF3;GINS1;…	MYC;POLE4;LYAR;GINS3;NME1;PRDX4;HMGA1;CDC25A;TBRG4;NOP56;GSPT1;PA2G4;RFC3;EED;POLD2;NOLC1;PAICS;PLK1;TIPIN;EIF2S1;NAP1L1;NCAPD2;DCLRE1B;DCTPP1;POLD1;MTHFD2;PHF5A;DDX39A;SHMT1;RRM2;CDKN3;AURKA;AK2;ORC6;CSE1L;PCNA;JPT1;PRPS1;SNRPB;AURKB;XRCC6;RAN;TFRC;CCNB2;SRSF1;ANP32E;NASP;POP7;PNN;CBX5;IPO7;USP1;MCM7;ASF1A;SPAG5;CDC20;MCM5;SSRP1;NUP205;SYNCRIP;MCM2;CTPS1;MYBL2;SMC6;DUT;RACGAP1;LUC7L3;ILF3;GINS1;…
HALLMARK_G2M_CHECKPOINT	0.213613	0.720622	1	1	200	199	HOXC10;EGF;MYC;CCND1;TGFB1;NOTCH2;MEIS2;SLC12A2;SLC7A5;TLE3;PRMT5;HMGA1;CDC25A;CUL1;GSPT1;TOP1;NOLC1;DKC1;PLK1;FOXN3;AMD1;E2F3;SLC7A1;PML;CCNF;MAP3K20;UCK2;NCL;ORC5;UPF1;CHAF1A;DDX39A;G3BP1;CDKN3;AURKA;ODC1;ORC6;CDC6;KMT5A;JPT1;RAD23B;AURKB;LIG3;TNPO2;CCNB2;SRSF1;MARCKS;KATNA1;NASP;FBXO5;CDC20;MCM5;SYNCRIP;MCM2;TPX2;UBE2C;MYBL2;DBF4;KIF15;RACGAP1;ILF3;HSPA8;RPA2;SQLE;E2F1;MCM3;EWSR1;TOP2A;CKS2;KP…	HOXC10;EGF;MYC;CCND1
HALLMARK_MITOTIC_SPINDLE	0.123755	0.414522	1	1	199	199	EPB41L2;PREX1;SYNPO;ARHGAP10;BIN1;CDC42EP2;TUBA4A;CDC42EP1;RAPGEF5;SHROOM2;NOTCH2;GEMIN4;BCAR1;KATNB1;RAPGEF6;TUBD1;TUBGCP5;DST;KPTN;LRPPRC;PLK1;WASF1;SEPTIN9;MID1IP1;MAP1S;EZR;MAPRE1;NF1;AURKA;DOCK4;RAB3GAP1;NCK1;CCNB2;MARCKS;SSH2;KIF1B;KATNA1;PPP4R2;FBXO5;FSCN1;FGD4;STK38L;TPX2;UXT;KIF15;AKAP13;RACGAP1;ARHGAP5;YWHAE;TOP2A;LATS1;MYH10;SASS6;STAU1;PDLIM5;BIRC5;PAFAH1B1;KIF22;ARHGDIA;FGD6;ARHGAP4;…	EPB41L2;PREX1;SYNPO;ARHGAP10;BIN1;CDC42EP2
HALLMARK_MTORC1_SIGNALING	0.2136	0.725218	1	1	200	200	SLA;SLC2A3;HK2;CTSC;BCAT1;BHLHE40;AK4;CTH;TUBA4A;SLC6A6;STC1;RRP9;ME1;POLR3G;TMEM97;SORD;IFI30;SLC9A3R1;ITGB2;DDIT4;PNP;SLC7A5;ACLY;NUFIP1;SHMT2;CDC25A;PSMG1;PNO1;LGMN;LTA4H;TRIB3;PPA1;SLC2A1;SLC1A5;GLRX;TPI1;ATP5MC1;EGLN3;PLK1;GCLC;TOMM40;FDXR;ENO1;QDPR;PDK1;P4HA1;CXCR4;PSMB5;GPI;LDHA;PGK1;EIF2S2;GMPS;CCNF;RPN1;HSPD1;WARS1;GLA;PITPNB;ADIPOR2;PRDX1;MTHFD2;HPRT1;UCHL5;DDX39A;GAPDH;DHCR24;ALDOA;MAP…	SLA;SLC2A3;HK2;CTSC;BCAT1;BHLHE40;AK4;CTH;TUBA4A;SLC6A6;STC1;RRP9;ME1;POLR3G;TMEM97;SORD;IFI30;SLC9A3R1;ITGB2;DDIT4;PNP;SLC7A5;ACLY;NUFIP1;SHMT2;CDC25A;PSMG1;PNO1;LGMN;LTA4H;TRIB3;PPA1;SLC2A1;SLC1A5;GLRX;TPI1;ATP5MC1;EGLN3;PLK1;GCLC;TOMM40;FDXR;ENO1;QDPR;PDK1;P4HA1;CXCR4;PSMB5;GPI;LDHA;PGK1;EIF2S2;GMPS;CCNF;RPN1;HSPD1;WARS1;GLA;PITPNB;ADIPOR2;PRDX1;MTHFD2;HPRT1;UCHL5;DDX39A;GAPDH;DHCR24;ALDOA;MAP…
HALLMARK_OXIDATIVE_PHOSPHORYLATION	-0.153379	-0.464337	1	1	200	200	OXA1L;PDHA1;ACAT1;GRPEL1;ABCB7;GLUD1;MRPS22;ETFA;PDHB;PHB2;DLAT;FXN;HCCS;LDHB;COX10;SUCLA2;SDHB;PMPCA;NDUFS7;UQCRC2;MPC1;TOMM70;VDAC1;NDUFA9;ATP5MC1;COX11;GOT2;UQCRC1;LRPPRC;MDH2;MRPL15;IDH3A;MRPL34;ACAA1;AIFM1;TIMM50;MRPL35;GPI;NDUFA4;ECI1;POLR2F;LDHA;COX5A;SLC25A6;BCKDHA;TIMM9;ALAS1;ATP5F1B;SUCLG1;PDHX;CS;MRPS30;NDUFAB1;UQCRH;HADHA;MRPS11;ATP5MC3;ATP5PB;COX7B;AFG3L2;SDHD;TIMM17A;NDUFC2;CYCS;TIM…	PDHA1;ACAT1;GRPEL1;ABCB7;GLUD1;MRPS22;ETFA;PDHB;PHB2;DLAT;FXN;HCCS;LDHB;COX10;SUCLA2;SDHB;PMPCA;NDUFS7;UQCRC2;MPC1;TOMM70;VDAC1;NDUFA9;ATP5MC1;COX11;GOT2;UQCRC1;LRPPRC;MDH2;MRPL15;IDH3A;MRPL34;ACAA1;AIFM1;TIMM50;MRPL35;GPI;NDUFA4;ECI1;POLR2F;LDHA;COX5A;SLC25A6;BCKDHA;TIMM9;ALAS1;ATP5F1B;SUCLG1;PDHX;CS;MRPS30;NDUFAB1;UQCRH;HADHA;MRPS11;ATP5MC3;ATP5PB;COX7B;AFG3L2;SDHD;TIMM17A;NDUFC2;CYCS;TIMM10;TO…
HALLMARK_UNFOLDED_PROTEIN_RESPONSE	0.167735	0.5287	1	1	113	113	IGFBP1;NABP1;PDIA5;STC2;VEGFA;RRP9;BAG3;CHAC1;DDIT4;SLC7A5;FKBP14;DDX10;GEMIN4;SRPRB;MTREX;KDELR3;ERN1;IMP3;NPM1;EEF2;NOP56;NOLC1;DKC1;EXOSC5;ALDH18A1;EXOSC2;EIF2S1;EXOSC4;NHP2;RPS14;EIF4A3;ATF6;DCP2;ATF4;NOP14;MTHFD2;IARS1;EIF4A1;EIF4G1;PREB;PDIA6;CEBPB;DCP1A;TATDN2;SEC11A;HSPA9;KHSRP;YIF1A;SSR1;EIF4A2;ERO1A;HSPA5;SPCS1;ARFGAP1;EDC4;TARS1;HERPUD1;EIF4EBP1;ASNS;CALR;LSM4;XPOT;EIF4E;FUS;SDAD1;PARN…	IGFBP1;NABP1;PDIA5;STC2;VEGFA;RRP9;BAG3;CHAC1;DDIT4;SLC7A5;FKBP14;DDX10;GEMIN4;SRPRB;MTREX;KDELR3;ERN1;IMP3;NPM1;EEF2;NOP56;NOLC1;DKC1;EXOSC5;ALDH18A1;EXOSC2;EIF2S1;EXOSC4;NHP2;RPS14;EIF4A3
HALLMARK_UV_RESPONSE_UP	-0.233139	-0.680315	1	1	158	157	FMO1;RRAD;ABCB1;GAL;AQP3;LYN;MMP14;OLFM1;NPTX2;CA2;RASGRP1;TCHH;TUBA4A;TYRO3;SLC6A8;RHOB;HMOX1;HTR7;GPX3;ICAM1;MAOA;PDLIM3;DLG4;IL6ST;GRPEL1;CTSV;SULT1A1;NTRK3;GGH;PPAT;UROD;ARRB2;SOD2;FKBP4;POLE3;CLCN2;PRKCD;TST;AMD1;CREG1;CLTB;ACAA1;CHRNA5;BSG;JUNB;POLG2;RPN1;DDX21;ALAS1;EIF2S3;EIF5;PPIF;PARP2;SIGMAR1;ALDOA;BTG1;POLR2H;WIZ;TFRC;NUP58;IGFBP2;RFC4;NR4A1;NFKBIA;TARS1;TGFBRAP1;ASNS;BID;DNAJB1;PPP1R…	NAT1;C4BPB;CXCL2;CDKN2B;CCK;ONECUT1;FOS;BMP2;CDO1;FOSB;FGF18;CYP1A1;PLCL1;RET

## Sheet: DEG between ecMYC and noMYC
Gene	T	dof	alternative	p-val	CI95%	ecMYC_mean	noMYC_mean	logFoldchange
ICA1	-4.22665	2.55922	two-sided	0.0329771	[-8. -0.73]	2.80211	7.16979	-4.36768
CFLAR	-3.77455	2.61521	two-sided	0.0411606	[-5.5 -0.24]	1.90366	4.77249	-2.86883
CAMKK1	11.4346	4.38444	two-sided	0.000198351	[1.89 3.05]	4.90213	2.43151	2.47063
MCUB	-3.33355	4.30981	two-sided	0.0259149	[-3.83 -0.4 ]	2.17066	4.28783	-2.11716
TSPAN9	3.40644	4.7826	two-sided	0.0204969	[0.51 3.85]	6.02866	3.84765	2.18101
ISL1	-3.92959	4.11633	two-sided	0.0161898	[-6.75 -1.2 ]	2.11872	6.09067	-3.97195
PHLDB1	-4.86563	3.67979	two-sided	0.0101613	[-3.89 -1. ]	3.40671	5.84929	-2.44258
FHL1	2.91425	4.52598	two-sided	0.0374481	[0.29 6.3 ]	5.83037	2.53371	3.29665
LMO3	-3.53755	3.03234	two-sided	0.037779	[-6.23 -0.35]	0.795919	4.08644	-3.29052
KITLG	-5.97815	3.57721	two-sided	0.00557645	[-5.11 -1.76]	0.788965	4.22681	-3.43785
PARP12	-4.87519	4.93938	two-sided	0.0047239	[-3.52 -1.08]	1.70305	4.00395	-2.3009
YBX3	2.98869	4.06534	two-sided	0.0395691	[0.29 7.21]	7.136	3.38563	3.75037
ATP2C2	-2.91744	3.69159	two-sided	0.0478163	[-4.11 -0.03]	0.669223	2.74181	-2.07259
SNCAIP	-4.38793	3.11833	two-sided	0.0202258	[-7.3 -1.24]	0.343526	4.61096	-4.26744
FGFR2	6.99953	4.91459	two-sided	0.000983723	[1.98 4.3 ]	3.9804	0.842048	3.13835
GAL	5.29172	2.25915	two-sided	0.0259482	[1.21 7.73]	5.07854	0.612792	4.46575
EPHA8	4.71517	4.86139	two-sided	0.00565762	[1.64 5.66]	4.59727	0.946151	3.65112
MGAT4A	-3.64335	2.71293	two-sided	0.0420546	[-5.36 -0.2 ]	1.52802	4.30857	-2.78054
SLC6A15	4.56882	4.49525	two-sided	0.0077825	[1.13 4.26]	5.78914	3.09487	2.69427
LNX1	-9.52608	3.49053	two-sided	0.00127915	[-3.62 -1.91]	0.417685	3.18658	-2.7689
SCARB1	3.04548	4.98136	two-sided	0.0287094	[0.33 3.88]	6.17404	4.07313	2.10092
ATP2A3	-4.02785	4.99452	two-sided	0.0100651	[-6.13 -1.35]	2.23649	5.97973	-3.74324
CA12	3.4854	2.60111	two-sided	0.0497364	[0.01 5.18]	3.48535	0.893475	2.59188
NUAK1	-4.86396	3.14616	two-sided	0.0148517	[-3.6 -0.8]	2.37047	4.57098	-2.20051
PLXNA2	-3.86779	4.99953	two-sided	0.0117887	[-5.06 -1.02]	1.09919	4.14023	-3.04104
ADCYAP1R1	5.54161	3.40168	two-sided	0.00823965	[1.38 4.59]	3.87884	0.897068	2.98178
CADPS2	-4.05296	4.59422	two-sided	0.0116594	[-5.21 -1.1 ]	1.81181	4.96819	-3.15638
ATP8B1	-6.38377	3.21582	two-sided	0.00629167	[-4.54 -1.6 ]	0.273382	3.34329	-3.06991
FAT1	-3.29991	2.8976	two-sided	0.0480985	[-8.3 -0.07]	1.43277	5.61572	-4.18295
MECOM	-4.1274	2.89929	two-sided	0.0275437	[-3.93 -0.47]	1.02633	3.22779	-2.20147
ADAMTS2	3.66169	4.98558	two-sided	0.0146436	[0.66 3.76]	2.90999	0.698927	2.21107
BLVRB	8.72945	4.81226	two-sided	0.000395596	[2.15 3.98]	4.39011	1.32754	3.06256
BAMBI	-3.18523	4.55269	two-sided	0.0278171	[-4.95 -0.46]	1.10036	3.80428	-2.70393
SLCO4A1	4.89414	4.70986	two-sided	0.00527763	[1.11 3.66]	5.35678	2.97006	2.38672
WFDC2	-3.86115	3.81958	two-sided	0.0197633	[-5.05 -0.78]	2.79842	5.7112	-2.91278
MAP1LC3A	-5.69186	3.10223	two-sided	0.00981001	[-5.43 -1.58]	1.22832	4.73116	-3.50284
SMAD7	-9.43492	3.86121	two-sided	0.000832262	[-3.43 -1.85]	1.84998	4.49181	-2.64183
POLI	-4.9312	2.58852	two-sided	0.0224199	[-3.49 -0.6 ]	3.48349	5.52598	-2.04249
FGF14	-3.81748	2.48459	two-sided	0.0437345	[-5.63 -0.17]	1.06221	3.96532	-2.90311
KLF5	-5.93384	4.56313	two-sided	0.00263901	[-3.17 -1.22]	1.62981	3.82334	-2.19353
BMF	-3.76804	2.51687	two-sided	0.0440524	[-5.11 -0.15]	1.90577	4.53437	-2.6286
DECR1	-3.5288	3.39052	two-sided	0.0317779	[-3.85 -0.32]	3.65108	5.73719	-2.08611
SPAG1	-5.27956	4.81416	two-sided	0.00363054	[-3.59 -1.22]	0.783544	3.18935	-2.40581
NCALD	-4.32384	4.37315	two-sided	0.0101943	[-6.33 -1.48]	1.3237	5.23048	-3.90678
TUBB4A	5.75771	2.08552	two-sided	0.0262022	[0.96 5.85]	3.59555	0.193808	3.40174
SLC17A7	8.98159	4.9958	two-sided	0.000286687	[2.64 4.76]	4.18828	0.483813	3.70447
OLFM2	4.34727	4.10841	two-sided	0.0114849	[1.14 5.05]	3.8637	0.771693	3.09201
ATP1A3	3.84105	3.2437	two-sided	0.027077	[0.51 4.45]	6.89556	4.41486	2.4807
MEIS3	3.58696	4.95159	two-sided	0.0160224	[0.65 3.94]	3.34412	1.04974	2.29438
SCN1B	12.1713	4.8022	two-sided	8.60143e-05	[2.03 3.14]	3.59843	1.01444	2.58399
MINDY4	-3.64572	3.53626	two-sided	0.0269992	[-3.68 -0.4 ]	0.89246	2.93645	-2.04399
PTPRZ1	-5.88482	3.85189	two-sided	0.00468762	[-6.18 -2.18]	0.956973	5.13798	-4.18101
PRUNE2	-7.38245	4.59961	two-sided	0.00102126	[-5.99 -2.84]	0.945539	5.35955	-4.41401
PALD1	6.22985	3.31595	two-sided	0.00616629	[1.04 3. ]	2.88047	0.857028	2.02345
MPP2	2.94702	4.63528	two-sided	0.0350959	[0.23 4.11]	4.04777	1.87504	2.17273
GALNT7	-4.52066	2.67835	two-sided	0.0256972	[-3.67 -0.51]	3.00925	5.09994	-2.09069
JHY	-4.76748	3.40063	two-sided	0.0131122	[-4.23 -0.98]	0.86477	3.46739	-2.60262
PITPNM1	-3.92143	4.8932	two-sided	0.0116494	[-3.51 -0.72]	3.11248	5.22875	-2.11627
ASIC1	3.06188	4.63517	two-sided	0.030961	[0.41 5.47]	4.97942	2.04088	2.93854
IL23A	-4.33885	3.3969	two-sided	0.017445	[-4.46 -0.83]	0.760813	3.40144	-2.64063
KRT18	-5.02912	4.99796	two-sided	0.0040084	[-7.23 -2.34]	2.6774	7.46073	-4.78334
MANSC1	-3.49128	2.95621	two-sided	0.0406553	[-4.14 -0.17]	2.3809	4.53598	-2.15508
KCNA1	-7.21655	3.00026	two-sided	0.00548432	[-7.41 -2.88]	0.0472907	5.19067	-5.14338
SCNN1A	-12.1187	3.44271	two-sided	0.000605882	[-9.36 -5.68]	0.42784	7.94726	-7.51942
LTBR	-8.38453	3.21579	two-sided	0.0027271	[-7.43 -3.45]	0.54205	5.98551	-5.44346
GNB3	3.9781	2.86277	two-sided	0.0309666	[0.42 4.34]	5.94531	3.56255	2.38276
GCNT2	-6.4009	2.3547	two-sided	0.0154322	[-4.16 -1.09]	1.13449	3.76218	-2.62769
SPARC	4.19712	4.17202	two-sided	0.0125606	[1.33 6.31]	6.10899	2.28841	3.82057
MAPKAPK3	4.15152	3.5582	two-sided	0.0181014	[0.75 4.31]	4.98138	2.44791	2.53346
ITGA4	6.01222	3.79633	two-sided	0.00454931	[1.63 4.53]	3.9061	0.827047	3.07905
EVA1A	-3.66369	3.00782	two-sided	0.035002	[-5.69 -0.4 ]	0.149935	3.19925	-3.04931
IGFBP5	-5.03201	4.65669	two-sided	0.00486393	[-9.65 -3.03]	2.177	8.51722	-6.34022
FHL2	4.76095	3.29599	two-sided	0.0141688	[0.99 4.44]	4.09741	1.38233	2.71508
QPCT	-3.50527	3.84552	two-sided	0.0264182	[-6.43 -0.7 ]	1.26869	4.83276	-3.56407
DLX2	-3.01171	3.65384	two-sided	0.044358	[-4.89 -0.11]	1.80275	4.30053	-2.49778
RND3	3.09619	4.4368	two-sided	0.0316337	[0.27 3.73]	4.97945	2.97568	2.00377
ELAPOR1	-4.67065	4.98219	two-sided	0.00552906	[-5.28 -1.53]	2.45262	5.85603	-3.40341
LGALS8	-4.03347	4.33282	two-sided	0.0133657	[-4.51 -0.9 ]	2.97067	5.67249	-2.70182
PROX1	-4.54208	4.86244	two-sided	0.00658874	[-5.5 -1.5]	1.55565	5.0587	-3.50305
NRP2	3.41832	4.95743	two-sided	0.0191286	[0.85 6.05]	5.65508	2.20422	3.45086
VAMP8	-3.88175	3.04351	two-sided	0.0295146	[-5.81 -0.6 ]	0.194084	3.39965	-3.20556
GHRH	-6.54289	3.07568	two-sided	0.00671855	[-6.14 -2.16]	0.283351	4.43339	-4.15004
PPL	-3.22167	4.74729	two-sided	0.025221	[-4.65 -0.49]	1.02928	3.5963	-2.56702
SATB2	-5.30462	3.69998	two-sided	0.00752858	[-3.79 -1.13]	2.25862	4.71767	-2.45904
TJP2	-3.91776	4.7225	two-sided	0.0125326	[-6.02 -1.2 ]	2.47929	6.0878	-3.60851
MXI1	5.24908	3.31882	two-sided	0.0104025	[0.96 3.57]	4.95832	2.69282	2.2655
ADCY7	6.91551	3.80548	two-sided	0.00275096	[1.96 4.68]	4.68083	1.36226	3.31857
HPCA	3.4365	3.31953	two-sided	0.035354	[0.42 6.45]	7.13418	3.70162	3.43256
PREX1	3.09427	4.99215	two-sided	0.0270845	[0.53 5.79]	5.0456	1.88144	3.16416
MOCS1	3.52354	4.86705	two-sided	0.0176254	[0.65 4.25]	3.19422	0.74507	2.44915
APOBEC2	5.87682	2.60586	two-sided	0.0144067	[0.83 3.22]	2.31423	0.291398	2.02283
SOX21	-4.49349	3.00991	two-sided	0.0204263	[-5.34 -0.92]	0.0970597	3.22377	-3.12671
OPRL1	3.95821	4.98597	two-sided	0.0108225	[0.7 3.32]	3.12006	1.10657	2.01349
FOXA2	-3.82341	3.47455	two-sided	0.0242317	[-7.26 -0.94]	0.408558	4.50437	-4.09581
OVOL2	-4.62214	2.61	two-sided	0.0257061	[-6.31 -0.9 ]	1.39883	5.00617	-3.60735
PCSK2	-7.52097	4.51131	two-sided	0.00102313	[-5.6 -2.68]	2.3648	6.50114	-4.13634
TCF15	8.97373	2.00196	two-sided	0.0121542	[1.51 4.28]	2.90131	0.00714229	2.89417
KIRREL2	7.865	3.50469	two-sided	0.0023984	[1.85 4.07]	3.85081	0.889545	2.96127
FGD3	-5.05319	4.65464	two-sided	0.00478787	[-5.93 -1.87]	1.13769	5.04064	-3.90295
PLAAT1	3.23457	3.87177	two-sided	0.0333673	[0.3 4.36]	4.81088	2.4764	2.33448
LRFN1	5.6264	2.79177	two-sided	0.0134313	[1.51 5.86]	4.29516	0.607918	3.68724
PODXL	8.49141	4.92273	two-sided	0.0004019	[1.43 2.68]	4.82079	2.76371	2.05707
HOXD11	-3.3885	3.86499	two-sided	0.0290725	[-5.69 -0.53]	1.43023	4.53692	-3.10669
LOXL1	4.02979	2.86608	two-sided	0.029913	[0.59 5.63]	5.34832	2.23703	3.11129
FOXA1	-2.94167	3.64245	two-sided	0.0475195	[-4.43 -0.04]	3.37775	5.61184	-2.23409
RHBDF2	6.59025	4.84737	two-sided	0.00136017	[1.96 4.5 ]	4.40777	1.18018	3.22759
OLFM1	3.28773	4.18687	two-sided	0.0283026	[0.89 9.56]	6.95195	1.72578	5.22617
DUSP9	5.82058	2.072	two-sided	0.0260365	[0.83 5.01]	3.12635	0.206328	2.92003
PRRG1	10.3047	4.85438	two-sided	0.000175425	[2.01 3.37]	3.06984	0.377709	2.69213
SH3BP5	-3.40146	2.73772	two-sided	0.0486699	[-5.48 -0.03]	1.93858	4.69408	-2.7555
PIAS3	-11.0426	3.43561	two-sided	0.000837497	[-4.09 -2.36]	3.15267	6.37962	-3.22695
ENOSF1	-4.39581	4.74612	two-sided	0.00795392	[-3.62 -0.92]	3.86175	6.13073	-2.26898
RAMP1	4.21099	4.01856	two-sided	0.0134434	[1.35 6.52]	5.7003	1.76594	3.93436
DDC	-4.20839	3.19666	two-sided	0.0215915	[-7.95 -1.24]	1.84917	6.44058	-4.59141
TESMIN	-4.51133	4.60981	two-sided	0.00769391	[-3.45 -0.9 ]	1.66571	3.84069	-2.17498
PATJ	-3.61828	3.06245	two-sided	0.035082	[-3.82 -0.27]	2.05112	4.09599	-2.04487
DCLK1	-4.23047	4.81286	two-sided	0.00896481	[-4.82 -1.15]	0.769828	3.75538	-2.98555
IPO8	-2.91855	4.37588	two-sided	0.038826	[-3.88 -0.16]	4.30355	6.32618	-2.02263
ARNTL	-8.10164	2.69951	two-sided	0.00572388	[-3.87 -1.59]	1.66941	4.39882	-2.72941
MICAL2	-4.34519	3.04201	two-sided	0.0218709	[-3.76 -0.6 ]	4.03882	6.21695	-2.17813
GRP	-3.59529	3.00437	two-sided	0.0367974	[-12.51 -0.77]	0.281199	6.91893	-6.63773
CABLES1	-5.08559	3.64753	two-sided	0.0089911	[-4.05 -1.12]	2.37189	4.95573	-2.58385
CTSL	5.75891	4.97026	two-sided	0.00226031	[2.01 5.25]	4.92126	1.29053	3.63073
ANKRD6	-4.49106	4.86997	two-sided	0.00687228	[-3.58 -0.96]	3.19005	5.4619	-2.27186
PRPH	3.0087	3.66199	two-sided	0.0443542	[0.09 4.12]	4.98755	2.88292	2.10463
KIAA1614	3.58948	4.9948	two-sided	0.0157447	[0.76 4.61]	4.50086	1.81436	2.6865
LMO7	-6.59742	4.59441	two-sided	0.00165586	[-4.84 -2.07]	2.26718	5.72514	-3.45796
DGKB	-5.15121	2.98313	two-sided	0.0143803	[-4.32 -1.01]	1.11499	3.78211	-2.66712
CIDEB	-3.54434	3.08544	two-sided	0.0365623	[-6.29 -0.39]	0.445691	3.78689	-3.3412
KIF12	6.3233	2.20312	two-sided	0.0188911	[1.27 5.47]	3.5958	0.224392	3.37141
MYC	16.0186	4.991	two-sided	1.75137e-05	[6.63 9.17]	9.57587	1.67821	7.89766
TFAP2A	-7.88265	3.22192	two-sided	0.00327783	[-5.87 -2.59]	0.352546	4.58116	-4.22861
TCF19	-4.90036	2.6153	two-sided	0.0222444	[-4.24 -0.73]	3.74514	6.22826	-2.48312
GCHFR	-3.7078	4.99224	two-sided	0.0139255	[-5.03 -0.91]	1.17958	4.14765	-2.96807
CHRNA1	9.47627	3.88709	two-sided	0.000793317	[3.37 6.22]	5.70337	0.908352	4.79502
PDE5A	-4.53057	4.91291	two-sided	0.00649289	[-4.04 -1.1 ]	1.55585	4.12734	-2.57148
SHROOM3	-6.68099	4.6328	two-sided	0.00152153	[-4.7 -2.04]	0.539491	3.91394	-3.37445
ASCL1	-5.28184	4.19357	two-sided	0.00539673	[-8.98 -2.87]	2.37412	8.29934	-5.92521
GAS2L3	-7.26049	4.82351	two-sided	0.000901047	[-2.93 -1.39]	3.19248	5.35106	-2.15857
MORN3	-5.35721	4.9332	two-sided	0.00317246	[-2.99 -1.04]	0.551107	2.56677	-2.01566
PSTPIP1	6.56124	3.49087	two-sided	0.00443602	[1.84 4.84]	3.91223	0.572279	3.33995
PCSK6	4.34591	4.93508	two-sided	0.00761166	[1.18 4.61]	4.02629	1.13278	2.89351
MFGE8	6.98366	2.90947	two-sided	0.0066537	[2.04 5.57]	4.92553	1.1183	3.80724
CPNE2	-2.99667	4.97046	two-sided	0.0304398	[-4.17 -0.32]	3.15756	5.39802	-2.24046
KSR1	3.6287	3.40602	two-sided	0.0291594	[0.44 4.5 ]	5.03574	2.56284	2.4729
TTYH2	5.25686	3.79958	two-sided	0.0072195	[1.39 4.65]	4.48832	1.46771	3.02061
MAPK4	-3.67839	3.50459	two-sided	0.0267146	[-4.31 -0.48]	1.32854	3.72671	-2.39817
LMO4	-2.75167	4.49459	two-sided	0.0451343	[-4.53 -0.08]	3.68612	5.99161	-2.30548
SUSD4	3.02373	4.44382	two-sided	0.034066	[0.3 4.89]	3.6706	1.07236	2.59824
SLC27A3	-3.80438	4.86467	two-sided	0.0132352	[-3.4 -0.64]	3.02762	5.05059	-2.02296
SOX13	-3.91741	4.92947	two-sided	0.0115278	[-4.87 -1. ]	1.71585	4.6521	-2.93625
FBLN7	-7.53292	4.96021	two-sided	0.000676136	[-5.33 -2.61]	0.567885	4.54118	-3.97329
TRPM8	-5.7119	4.53612	two-sided	0.00314435	[-5.62 -2.06]	0.630738	4.46983	-3.83909
MARCHF4	-3.44514	4.99578	two-sided	0.0183582	[-4.05 -0.59]	0.893224	3.21201	-2.31878
STAC	4.63626	3.33873	two-sided	0.0148793	[0.94 4.41]	3.8106	1.13809	2.67251
UGT3A1	6.59605	2.36666	two-sided	0.0142196	[1.34 4.81]	3.30421	0.232258	3.07195
PAM	-3.9994	4.52055	two-sided	0.0126554	[-5.78 -1.17]	3.99366	7.46861	-3.47495
DCDC2	-3.44938	3.05814	two-sided	0.0397587	[-4.54 -0.21]	0.160323	2.53234	-2.37202
LGSN	-6.90616	3.02153	two-sided	0.00607967	[-3.59 -1.33]	0.0562696	2.51798	-2.46171
SLC2A12	-7.05584	3.77252	two-sided	0.00264311	[-4.77 -2.03]	0.405773	3.80326	-3.39749
DIAPH2	3.15124	4.85781	two-sided	0.026367	[0.39 4.04]	3.29908	1.08085	2.21823
DOCK11	-5.01339	4.95966	two-sided	0.00415033	[-4.75 -1.52]	0.533541	3.66942	-3.13588
PLPP5	-2.61515	4.8593	two-sided	0.0487087	[-4.28 -0.02]	3.25469	5.40188	-2.14719
CER1	-5.69977	3.00123	two-sided	0.0106971	[-5.9 -1.67]	0.00952305	3.7947	-3.78517
ZEB1	4.73763	4.17952	two-sided	0.00812402	[0.92 3.42]	3.99661	1.82882	2.16779
RGS10	7.40814	4.5482	two-sided	0.00105437	[2.91 6.14]	5.57805	1.05332	4.52473
C11orf52	-7.16433	3.67519	two-sided	0.00275663	[-4.17 -1.78]	0.366255	3.34156	-2.9753
ST14	-3.88515	4.66536	two-sided	0.0132399	[-7.35 -1.42]	1.04369	5.42835	-4.38466
PLCH2	5.045	3.18555	two-sided	0.0129772	[1.8 7.46]	5.1178	0.487001	4.6308
KIRREL3	-5.50365	3.37114	two-sided	0.00863	[-4.46 -1.32]	0.547537	3.43901	-2.89147
MPZL2	-3.07735	4.65369	two-sided	0.0302872	[-3.9 -0.31]	0.496329	2.6021	-2.10577
FAM124A	3.91539	3.04187	two-sided	0.02888	[0.43 4.03]	3.06676	0.837658	2.2291
FREM2	-4.38542	3.23004	two-sided	0.018812	[-3.73 -0.66]	0.203604	2.39965	-2.19605
KCTD14	-3.07363	4.7131	two-sided	0.0299051	[-4.49 -0.36]	0.895152	3.32157	-2.42641
FLI1	-3.271	3.00324	two-sided	0.0466694	[-6.85 -0.1 ]	0.0375445	3.51007	-3.47253
AMN1	-3.94494	3.78153	two-sided	0.0188172	[-4.23 -0.69]	3.32497	5.78551	-2.46055
CCDC122	-3.07551	3.39167	two-sided	0.0461882	[-3.98 -0.06]	0.884237	2.90328	-2.01904
SACS	4.60436	4.67411	two-sided	0.00686917	[1.1 4. ]	4.94831	2.39932	2.549
PLEKHH2	-3.18685	3.57569	two-sided	0.0390056	[-3.91 -0.18]	0.509128	2.55387	-2.04474
FARP1	-4.45529	3.11678	two-sided	0.0194105	[-4.14 -0.73]	3.56794	6.00699	-2.43905
ZNF117	-6.11751	4.02906	two-sided	0.00353114	[-3.97 -1.5 ]	1.18384	3.91482	-2.73098
CNKSR3	-3.71364	3.45473	two-sided	0.0266395	[-6.29 -0.71]	0.882813	4.38489	-3.50207
RETREG1	-3.06942	3.44575	two-sided	0.0454697	[-5.75 -0.1 ]	1.72624	4.65431	-2.92807
PDE1C	4.07603	2.64097	two-sided	0.0338397	[0.32 3.81]	2.75411	0.689175	2.06494
GRIP1	-4.15575	4.96959	two-sided	0.00897718	[-4.25 -1. ]	3.07442	5.70074	-2.62632
FBXO32	-3.7588	3.03404	two-sided	0.0322826	[-5.96 -0.51]	0.863632	4.10152	-3.23789
ATP2B2	6.79909	4.68341	two-sided	0.00135394	[1.74 3.92]	3.21798	0.388097	2.82988
ETS2	-2.99561	4.14873	two-sided	0.0382942	[-3.95 -0.18]	3.41417	5.47683	-2.06266
TSPAN18	16.9059	2.52541	two-sided	0.00115272	[3.64 5.58]	5.07462	0.463756	4.61087
DYNC1I1	-3.27494	4.98658	two-sided	0.0221648	[-6.11 -0.73]	1.47156	4.89529	-3.42373
NPM2	-4.22075	3.11959	two-sided	0.022491	[-4.35 -0.66]	1.86038	4.36601	-2.50563
EDA	19.76	4.85814	two-sided	7.9018e-06	[2.27 2.96]	2.82463	0.210615	2.61401
CIART	-4.38853	4.52099	two-sided	0.00894933	[-3.46 -0.85]	1.4317	3.58818	-2.15648
HK2	3.39966	4.85349	two-sided	0.020174	[0.82 6.11]	5.40321	1.93683	3.46637
ZYX	3.9568	4.79028	two-sided	0.0117357	[0.86 4.16]	4.36487	1.85548	2.50939
TFF3	-3.47981	4.80621	two-sided	0.0188334	[-8.56 -1.24]	2.12728	7.02571	-4.89843
PLPP7	5.58204	2.48607	two-sided	0.0183779	[0.86 3.98]	2.70404	0.283074	2.42097
MPZL3	-6.76738	3.49647	two-sided	0.00398596	[-3.32 -1.31]	0.922326	3.23812	-2.3158
MGAT4B	-12.5322	4.60666	two-sided	9.81877e-05	[-2.51 -1.64]	4.71392	6.78505	-2.07113
PLCD3	3.88166	2.81944	two-sided	0.0338302	[0.39 4.76]	4.22143	1.64664	2.57479
NTN3	4.38433	4.90776	two-sided	0.00743938	[0.86 3.35]	3.71876	1.61322	2.10554
FBLIM1	-2.98647	4.92208	two-sided	0.0311759	[-5.18 -0.38]	1.38354	4.15939	-2.77585
ALPL	5.64262	4.87105	two-sided	0.00263782	[1.9 5.12]	4.37026	0.863068	3.5072
PKDCC	4.82742	3.1211	two-sided	0.0154595	[0.95 4.39]	3.50107	0.83359	2.66748
NEUROD1	13.5506	4.99727	two-sided	3.93711e-05	[5.19 7.62]	7.87386	1.47201	6.40185
ELF3	-3.3095	3.05126	two-sided	0.0442991	[-9.67 -0.24]	0.616011	5.56694	-4.95092
PCOLCE2	3.02559	4.36024	two-sided	0.0348415	[0.24 4.02]	5.0986	2.97158	2.12702
DNALI1	-4.11056	4.35915	two-sided	0.0123363	[-7.83 -1.64]	1.2029	5.93877	-4.73587
ABLIM2	-3.59364	4.42216	two-sided	0.0193015	[-5.23 -0.77]	1.54805	4.54569	-2.99764
CAMKV	3.11641	3.88221	two-sided	0.0371272	[0.33 6.47]	6.30418	2.90043	3.40375
MST1R	-3.24467	3.0812	two-sided	0.0459047	[-4.5 -0.08]	0.163156	2.44986	-2.2867
ANXA5	-5.0704	4.99159	two-sided	0.00388415	[-3.81 -1.25]	4.89185	7.42171	-2.52986
ANKRD33B	4.33217	3.21245	two-sided	0.0197006	[0.71 4.14]	3.60811	1.18396	2.42415
GPX8	5.19816	2.17465	two-sided	0.0293109	[0.56 4.27]	2.79228	0.374787	2.41749
EGFLAM	4.99744	4.30271	two-sided	0.00618888	[1.71 5.73]	4.49655	0.778355	3.7182
FABP5	-2.67794	4.83461	two-sided	0.0454602	[-9.42 -0.14]	2.20281	6.98371	-4.78091
CHMP4C	-7.54329	4.89972	two-sided	0.000708948	[-5.4 -2.64]	0.495873	4.52055	-4.02467
C9orf24	-4.18812	3.11396	two-sided	0.0230567	[-5.31 -0.78]	0.303594	3.349	-3.0454
SYK	-3.84307	2.50715	two-sided	0.0424405	[-6.5 -0.24]	2.2254	5.59717	-3.37177
ZMAT4	-3.45856	2.63485	two-sided	0.049627	[-6.74 -0.01]	1.71734	5.0907	-3.37336
RASEF	-2.90298	4.10946	two-sided	0.0425754	[-6.38 -0.18]	0.633541	3.91351	-3.27997
RNF183	-7.18063	4.06814	two-sided	0.00186747	[-4.67 -2.08]	0.662125	4.03259	-3.37047
CLDN3	-4.73842	2.79793	two-sided	0.0208207	[-5.36 -0.95]	2.70616	5.86011	-3.15395
INPPL1	-3.75372	4.8994	two-sided	0.013746	[-5.27 -0.97]	4.80198	7.92122	-3.11924
NELL1	-8.21064	4.40812	two-sided	0.000782429	[-7.82 -3.98]	0.418975	6.31882	-5.89984
AMN	12.4039	3.20779	two-sided	0.000808844	[1.6 2.64]	2.77238	0.652834	2.11954
CYB5A	-7.35839	3.88682	two-sided	0.0020307	[-3.49 -1.56]	5.51628	8.04437	-2.52809
SEC11C	-7.23014	3.5858	two-sided	0.00292309	[-4.16 -1.77]	6.97226	9.93948	-2.96722
CHRFAM7A	5.4877	2.02739	two-sided	0.0307025	[0.66 5.17]	2.98938	0.0752506	2.91413
FAM111A	-8.61785	3.01709	two-sided	0.00321465	[-6.21 -2.87]	0.266491	4.80825	-4.54176
MS4A8	-13.8515	3.1177	two-sided	0.000665148	[-7.28 -4.6 ]	0.143721	6.08501	-5.94129
PRR15L	-3.7501	3.03461	two-sided	0.0324671	[-8.15 -0.69]	1.24651	5.67042	-4.42391
MYO5B	-3.34104	3.84887	two-sided	0.0305381	[-7.26 -0.61]	1.75742	5.69639	-3.93897
TMC4	-7.20148	4.99675	two-sided	0.000806497	[-4.18 -1.98]	0.676918	3.76007	-3.08315
NPNT	-3.82899	2.66975	two-sided	0.0384449	[-6.45 -0.37]	1.40345	4.81166	-3.40821
STK32A	-4.23216	4.33648	two-sided	0.0112275	[-4.98 -1.11]	0.553566	3.59567	-3.0421
RASSF6	-5.69843	3.22949	two-sided	0.00874476	[-7.38 -2.23]	0.306777	5.11212	-4.80535
COL22A1	-4.44632	3.00754	two-sided	0.0210498	[-7.23 -1.2 ]	0.242079	4.45643	-4.21435
PLEKHA2	-8.89588	2.51111	two-sided	0.00582128	[-3.7 -1.58]	0.870115	3.50888	-2.63876
ZEB2	6.63343	3.75494	two-sided	0.00334191	[1.5 3.77]	3.99267	1.3564	2.63627
IFFO2	5.17644	4.7184	two-sided	0.0041772	[1.17 3.55]	3.30434	0.946874	2.35747
FOS	-2.83481	4.99824	two-sided	0.0364827	[-4.97 -0.24]	1.63033	4.23804	-2.6077
RIOX2	3.78208	4.71607	two-sided	0.0143353	[0.79 4.33]	5.92338	3.36553	2.55785
PLEKHG5	-3.57681	3.57301	two-sided	0.0280561	[-4.54 -0.46]	1.81133	4.31315	-2.50182
NHLH1	3.06598	3.21569	two-sided	0.0499606	[0. 5.08]	4.02196	1.48093	2.54103
BCL2	-8.41363	2.61336	two-sided	0.00581266	[-4.67 -1.94]	1.33645	4.64329	-3.30684
SCG2	-8.38015	4.24089	two-sided	0.000856082	[-6.82 -3.48]	1.49961	6.65164	-5.15203
GAP43	4.73161	4.0245	two-sided	0.00895822	[1.97 7.52]	5.873	1.13128	4.74171
FGGY	4.68428	4.91393	two-sided	0.00565651	[0.95 3.28]	4.29721	2.186	2.11122
CCNE2	-5.49026	3.94204	two-sided	0.00559444	[-3.28 -1.07]	4.20543	6.38181	-2.17638
CHRNA7	10.4683	3.67387	two-sided	0.000723895	[2.57 4.52]	4.2752	0.733066	3.54213
PCSK1	-4.37621	2.5236	two-sided	0.0312761	[-6.96 -0.72]	1.70357	5.54459	-3.84102
LPL	4.08056	3.88431	two-sided	0.0160127	[1.19 6.46]	4.5509	0.722249	3.82865
RIMS2	-7.67572	4.75772	two-sided	0.000745454	[-3.07 -1.51]	3.00014	5.28813	-2.28799
SYNE3	-3.05335	4.02859	two-sided	0.0375509	[-3.97 -0.19]	0.751005	2.83204	-2.08103
B3GNT5	-4.00624	4.83118	two-sided	0.0109994	[-6.89 -1.47]	1.59034	5.76802	-4.17768
TCERG1L	-3.21623	4.71746	two-sided	0.025598	[-4.76 -0.49]	0.881736	3.50762	-2.62589
EPS8L2	-4.20863	2.47051	two-sided	0.0355839	[-3.91 -0.3 ]	1.8753	3.98271	-2.10741
ERICH5	-4.47839	3.65902	two-sided	0.0134614	[-5.48 -1.19]	0.610215	3.94175	-3.33153
ADAMTSL1	-3.44478	4.09969	two-sided	0.0251747	[-5.09 -0.57]	1.13515	3.96495	-2.8298
PDE4DIP	-3.34252	3.38461	two-sided	0.0370177	[-5.71 -0.32]	2.18967	5.20406	-3.01439
UCN3	-6.32259	3.00163	two-sided	0.00798529	[-5.5 -1.82]	0.00952305	3.66678	-3.65726
MTURN	-3.83651	3.10795	two-sided	0.0293246	[-4.32 -0.44]	4.34978	6.73444	-2.38466
RNF182	-2.86259	4.17965	two-sided	0.0434979	[-4.75 -0.11]	3.10681	5.53688	-2.43007
F2R	3.41796	4.8821	two-sided	0.0196035	[0.53 3.87]	2.9149	0.71497	2.19993
ZNF322	-3.197	3.07012	two-sided	0.0478793	[-4.03 -0.04]	3.39826	5.42891	-2.03065
CHST15	-2.88372	4.34948	two-sided	0.0405855	[-4.06 -0.14]	0.40333	2.50479	-2.10146
TSHZ2	-7.79717	4.49524	two-sided	0.000891829	[-2.84 -1.39]	0.448579	2.56354	-2.11496
LCK	-8.1308	3.5885	two-sided	0.00195149	[-4.81 -2.28]	0.254526	3.79837	-3.54384
RIPPLY3	-4.29773	3.95319	two-sided	0.0129955	[-6.42 -1.37]	0.854132	4.74954	-3.89541
RFLNB	3.84481	4.26803	two-sided	0.0162819	[0.61 3.5 ]	3.66852	1.61648	2.05204
KCNH8	-4.59022	4.86235	two-sided	0.00631219	[-4.61 -1.28]	0.583364	3.52993	-2.94657
AMER1	4.24848	4.99999	two-sided	0.00810361	[0.86 3.49]	3.37068	1.19448	2.1762
ZBTB7C	-4.31229	4.63361	two-sided	0.00905067	[-3.97 -0.96]	0.715501	3.17844	-2.46294
ANO9	-4.04525	4.69794	two-sided	0.0112189	[-4.91 -1.05]	1.57551	4.55603	-2.98052
FAM131C	3.55525	2.65619	two-sided	0.0460363	[0.08 4.47]	2.72798	0.450945	2.27703
PBX1	-4.23493	4.99995	two-sided	0.00820953	[-4.16 -1.02]	2.941	5.52976	-2.58876
CCDC30	-3.85814	4.99641	two-sided	0.0119188	[-3.33 -0.67]	0.825206	2.82636	-2.00115
PDE2A	5.01273	4.27828	two-sided	0.00621194	[1.79 6. ]	4.778	0.881257	3.89674
SHTN1	-4.0747	2.96374	two-sided	0.0273046	[-4.12 -0.49]	3.08179	5.38699	-2.3052
AL162231.1	-5.72944	4.98156	two-sided	0.00229489	[-3.27 -1.24]	2.15803	4.41535	-2.25732
GCNT1	-3.31713	3.96894	two-sided	0.0298035	[-6.04 -0.53]	0.446944	3.73059	-3.28364
NKAIN2	-6.4778	3.83552	two-sided	0.00338008	[-5.65 -2.22]	0.354902	4.29061	-3.93571
FZD9	-4.67972	3.92959	two-sided	0.00986295	[-4.36 -1.1 ]	0.449584	3.17965	-2.73007
KLRG2	6.6239	4.83527	two-sided	0.00134255	[1.44 3.3 ]	3.80799	1.43439	2.3736
TDRD7	-4.75364	4.41095	two-sided	0.00701128	[-3.33 -0.93]	1.41429	3.54379	-2.1295
NTNG2	3.64718	3.81364	two-sided	0.0236974	[0.6 4.72]	4.11472	1.4545	2.66022
NUDT11	13.3394	2.5409	two-sided	0.00202871	[3.49 6.01]	5.17161	0.418033	4.75358
COL27A1	12.0882	2.01651	two-sided	0.00657052	[2.41 5.04]	3.81266	0.0870606	3.7256
CRACDL	-4.83588	3.47734	two-sided	0.0118995	[-5.75 -1.39]	1.24645	4.81781	-3.57136
SRGAP1	-4.14333	4.43264	two-sided	0.0115751	[-3.32 -0.72]	1.18948	3.2089	-2.01942
ZNF517	-3.35213	3.57326	two-sided	0.0338408	[-4.93 -0.35]	2.50807	5.14685	-2.63878
KLHL14	-3.9485	3.28125	two-sided	0.0245475	[-7.15 -0.94]	0.303012	4.34802	-4.045
KIF13B	-8.72889	4.25633	two-sided	0.000713735	[-2.98 -1.57]	1.71889	3.99048	-2.27159
MBP	-3.44699	3.16176	two-sided	0.0378251	[-5.85 -0.32]	1.25996	4.34167	-3.08171
AKR1B10	5.14814	4.39473	two-sided	0.00521608	[1.12 3.56]	3.13189	0.788604	2.34329
MB	-3.43138	3.21682	two-sided	0.0372695	[-4.9 -0.28]	0.837093	3.42491	-2.58782
ANKRD35	-6.96786	3.00065	two-sided	0.00606128	[-4.61 -1.72]	0.0238312	3.18598	-3.16215
DLL1	-6.70252	4.8325	two-sided	0.00127702	[-6.37 -2.81]	1.19331	5.78375	-4.59044
TOX	-4.38197	2.44856	two-sided	0.0330746	[-7.55 -0.71]	1.02876	5.16056	-4.1318
FAM155A	-3.12166	3.3399	two-sided	0.0453307	[-4.85 -0.09]	0.335291	2.80573	-2.47044
LGR4	-3.24023	3.20735	two-sided	0.0435042	[-4.1 -0.11]	2.68194	4.78763	-2.1057
RGL3	-8.61005	3.07014	two-sided	0.00301328	[-6.72 -3.13]	0.207331	5.13075	-4.92341
OLIG2	13.1765	2.00914	two-sided	0.00561047	[2.61 5.12]	3.89536	0.0283638	3.867
CFAP44	-3.31342	3.8426	two-sided	0.0313883	[-4.59 -0.37]	1.51986	3.99732	-2.47746
TCTEX1D2	-4.01235	2.8904	two-sided	0.0297732	[-3.62 -0.38]	4.36915	6.36984	-2.00069
GSTM2	2.96692	4.69362	two-sided	0.0338077	[0.25 4.08]	4.19826	2.03283	2.16544
ERV3-1	-4.88543	4.25297	two-sided	0.00694515	[-3.24 -0.93]	2.34025	4.4208	-2.08055
CPEB1	8.10015	4.79145	two-sided	0.000567289	[1.83 3.57]	3.59639	0.898485	2.69791
TNFRSF25	-3.37498	4.9694	two-sided	0.0199704	[-4.49 -0.6 ]	2.31388	4.85795	-2.54407
C6orf226	-3.9523	2.55638	two-sided	0.0385337	[-3.95 -0.23]	2.47576	4.56355	-2.08779
CEBPD	-15.2171	4.37803	two-sided	5.87709e-05	[-3.3 -2.31]	0.608518	3.41748	-2.80897
C2orf92	-5.12928	4.44581	two-sided	0.0051237	[-3.24 -1.02]	1.77792	3.90753	-2.12961
B3GALT4	-6.57834	4.92346	two-sided	0.00129236	[-2.98 -1.3 ]	0.470499	2.60859	-2.13809
ARHGEF38	-5.89996	3.00099	two-sided	0.00971258	[-3.38 -1.01]	0.0047851	2.19978	-2.195
TMEM150C	-3.93083	4.63379	two-sided	0.012845	[-4.81 -0.95]	0.956277	3.8387	-2.88242
TRMT9B	-3.01215	4.98428	two-sided	0.0298008	[-4.76 -0.37]	2.55109	5.12002	-2.56893
SALL3	-6.32507	3.00046	two-sided	0.00798571	[-5.14 -1.7 ]	0.0238312	3.4416	-3.41777
SMIM22	-10.2322	4.96988	two-sided	0.000158529	[-4.52 -2.7 ]	2.85943	6.47065	-3.61122
SRXN1	4.08609	3.21612	two-sided	0.0231677	[0.81 5.64]	4.98676	1.7624	3.22436
NEFL	4.37368	3.51077	two-sided	0.0158725	[1.72 8.74]	6.52516	1.29632	5.22884

## Sheet: DEG enrich terms
Term	Overlap	P-value	Adjusted P-value	Odds Ratio	Genes
GOBP_TISSUE_DEVELOPMENT	72/1894	4.01618e-12	1.39402e-08	2.763	PPL;LGR4;LMO4;NEUROD1;PBX1;FAT1;NELL1;PROX1;DLL1;BCL2;PODXL;ISL1;ETS2;OVOL2;FHL2;TOX;CER1;COL22A1;ITGA4;GCNT2;SOX21;FOXA2;ST14;FABP5;ZEB1;NTNG2;EDA;DLX2;YBX3;ASCL1;SMAD7;GAL;NRP2;HOXD11;RFLNB;FOXA1;NTN3;AMER1;ARNTL;FGFR2;MICAL2;PKDCC;PDE2A;CHRNA1;IGFBP5;TJP2;KLF5;ANKRD6;FOS;BAMBI;GCNT1;PLXNA2;TDRD7;FREM2;ATP2C2;SHROOM3;SATB2;CFLAR;COL27A1;FZD9;NPNT;CLDN3;TFAP2A;TCF15;JHY;MYC;ALPL;ELF3;EGFLAM;PHLD…
GOBP_POSITIVE_REGULATION_OF_DEVELOPMENTAL_PROCESS	55/1300	4.68021e-11	8.12251e-08	2.97499	OLIG2;ZEB2;LGR4;SYK;DLL1;NEUROD1;NELL1;PROX1;BCL2;MTURN;ISL1;OVOL2;TOX;GCNT2;FOXA2;PTPRZ1;NEFL;IL23A;ZEB1;OLFM2;PDE5A;PREX1;ZNF322;GRIP1;DLX2;YBX3;SMAD7;GAL;SHTN1;SOX13;CEBPD;ZBTB7C;LPL;FOXA1;LMO3;ARNTL;FGFR2;PKDCC;GHRH;KLF5;RIMS2;FOS;BAMBI;PLXNA2;FZD9;HK2;NPNT;TFAP2A;TCF15;MYC;CHRNA7;ASCL1;PHLDB1;KITLG;OLFM1
GOBP_ANIMAL_ORGAN_MORPHOGENESIS	45/1023	1.04771e-09	1.2122e-06	3.02842	FHL1;LGR4;SYK;FAT1;NEUROD1;PBX1;DLL1;PROX1;BCL2;ISL1;OVOL2;FHL2;CER1;ZEB1;INPPL1;NTNG2;EDA;DLX2;SMAD7;NRP2;ELF3;HOXD11;RFLNB;FOXA1;NTN3;FGFR2;MICAL2;IGFBP5;PAM;ANKRD6;GCNT1;MEIS3;TDRD7;CFLAR;COL27A1;NPNT;TFAP2A;TCF15;JHY;FLI1;ALPL;MYC;EGFLAM;SATB2;OLFM1
GOBP_POSITIVE_REGULATION_OF_CELL_DIFFERENTIATION	40/854	1.6798e-09	1.45765e-06	3.19858	OLIG2;ZEB2;SYK;NEUROD1;NELL1;PROX1;BCL2;MTURN;ISL1;OVOL2;TOX;GCNT2;PTPRZ1;NEFL;IL23A;ZEB1;OLFM2;PDE5A;PREX1;DLX2;SMAD7;SHTN1;SOX13;CEBPD;ZBTB7C;LPL;FOXA1;LMO3;ARNTL;PKDCC;KLF5;FOS;BAMBI;PLXNA2;NPNT;TCF15;MYC;ASCL1;KITLG;OLFM1
GOBP_CELL_FATE_COMMITMENT	19/264	6.87187e-08	4.77045e-05	4.76541	OLIG2;LMO4;NEUROD1;DLL1;PROX1;BCL2;ISL1;ETS2;TOX;FOXA2;IL23A;CTSL;DLX2;SOX13;GAP43;FOXA1;FGFR2;ASCL1;SATB2
GOBP_REGULATION_OF_CELL_DIFFERENTIATION	52/1529	2.60288e-07	0.000150576	2.33443	OLIG2;ZEB2;SYK;DLL1;NEUROD1;PBX1;NELL1;PROX1;BCL2;MBP;MTURN;ISL1;OVOL2;TOX;GCNT2;FOXA2;PTPRZ1;NEFL;IL23A;ZEB1;OLFM2;PDE5A;PREX1;PLPP7;DLX2;SMAD7;SHTN1;SOX13;CEBPD;ZBTB7C;RFLNB;LPL;FOXA1;LMO3;PIAS3;ARNTL;FGFR2;PKDCC;IGFBP5;KLF5;FOS;BAMBI;PLXNA2;NPNT;TFAP2A;TCF15;MYC;ASCL1;PHLDB1;KITLG;OLFM1;GNB3
GOBP_PATTERN_SPECIFICATION_PROCESS	24/451	3.90149e-07	0.000193458	3.5334	DLL1;NEUROD1;PBX1;ISL1;PCSK6;ETS2;OVOL2;CER1;FOXA2;ZEB1;DLX2;NRP2;HOXD11;FOXA1;FGFR2;MICAL2;PLXNA2;TDRD7;MEIS3;SHROOM3;TCF15;ASCL1;SATB2;RIPPLY3
GOBP_EPITHELIUM_DEVELOPMENT	42/1139	5.46617e-07	0.000237163	2.49611	PPL;LGR4;LMO4;NEUROD1;PBX1;FAT1;DLL1;PROX1;BCL2;PODXL;OVOL2;CER1;COL22A1;SOX21;ST14;ZEB1;EDA;GAL;SMAD7;HOXD11;FOXA1;ARNTL;FGFR2;MICAL2;PDE2A;IGFBP5;KLF5;ANKRD6;PLXNA2;TDRD7;FREM2;ATP2C2;SHROOM3;NPNT;CLDN3;TFAP2A;TCF15;JHY;MYC;ASCL1;ELF3;TJP2
GOBP_CENTRAL_NERVOUS_SYSTEM_DEVELOPMENT	38/1010	1.24051e-06	0.000478422	2.53038	OLIG2;LMO4;NEUROD1;PBX1;DLL1;PROX1;DCLK1;ATP2B2;BCL2;MBP;ISL1;TOX;PTPRZ1;NEFL;ZEB1;SLC17A7;KIRREL3;PCSK1;DLX2;SCN1B;SOX13;NRP2;KCNA1;HPCA;FGFR2;PITPNM1;PAM;GHRH;PLXNA2;MEIS3;CLDN3;TFAP2A;JHY;MYC;ASCL1;NHLH1;B3GNT5;SATB2
GOBP_CELL_MORPHOGENESIS	37/993	2.17534e-06	0.000686418	2.49999	FAT1;PROX1;DCLK1;BCL2;SPARC;MBP;ISL1;FARP1;COL22A1;ITGA4;ST14;PTPRZ1;NEFL;PREX1;KIRREL3;NTNG2;GRIP1;SCN1B;EPHA8;SHTN1;NRP2;FGD3;GAP43;NTN3;FGFR2;DCDC2;SYNE3;RIMS2;KIF13B;BAMBI;PLXNA2;SHROOM3;FBLIM1;RND3;CLDN3;CHRNA7;OLFM1
GOBP_MESENCHYME_DEVELOPMENT	18/300	2.17047e-06	0.000686418	3.95816	BAMBI;GCNT2;OVOL2;RFLNB;NRP2;FOXA2;FOXA1;AMER1;BCL2;FGFR2;TCF15;MYC;ISL1;PHLDB1;KITLG;CER1;OLFM1;SMAD7
GOBP_POSITIVE_REGULATION_OF_MULTICELLULAR_ORGANISMAL_PROCESS	47/1449	3.93134e-06	0.00104967	2.19621	OLIG2;LGR4;SYK;DLL1;NELL1;PROX1;BCL2;MBP;TRPM8;ISL1;OVOL2;TOX;GCNT2;FOXA2;FABP5;PTPRZ1;NEFL;IL23A;PDE5A;F2R;ZNF322;ASCL1;YBX3;VAMP8;SMAD7;OPRL1;GAL;SHTN1;SOX13;LPL;FGFR2;PKDCC;GHRH;RIMS2;DECR1;FOS;BAMBI;PLXNA2;FZD9;HK2;NPNT;TFAP2A;CHRNA7;MYC;ALPL;KITLG;OLFM1
GOBP_TISSUE_MORPHOGENESIS	27/623	3.83638e-06	0.00104967	2.87562	LGR4;LMO4;PBX1;FAT1;DLL1;PROX1;BCL2;PODXL;ISL1;OVOL2;ST14;SMAD7;NRP2;HOXD11;FOXA1;FGFR2;MICAL2;IGFBP5;ANKRD6;GCNT1;FREM2;SHROOM3;NPNT;TFAP2A;TCF15;JHY;MYC
GOBP_UROGENITAL_SYSTEM_DEVELOPMENT	19/353	5.54308e-06	0.00137429	3.54873	LGR4;DLL1;PBX1;PROX1;BCL2;PODXL;CER1;KIRREL3;SMAD7;HOXD11;FOXA1;AMER1;FGFR2;GCNT1;FREM2;CFLAR;NPNT;TFAP2A;MYC
GOBP_MESENCHYMAL_CELL_DIFFERENTIATION	15/244	1.15248e-05	0.00237402	4.04639	BAMBI;GCNT2;OVOL2;RFLNB;NRP2;FOXA2;FOXA1;AMER1;BCL2;FGFR2;ISL1;PHLDB1;KITLG;OLFM1;SMAD7
GOBP_MORPHOGENESIS_OF_AN_EPITHELIUM	23/511	1.12086e-05	0.00237402	2.97156	LGR4;LMO4;PBX1;FAT1;DLL1;PROX1;BCL2;PODXL;OVOL2;ST14;HOXD11;FOXA1;FGFR2;MICAL2;IGFBP5;ANKRD6;FREM2;SHROOM3;NPNT;TFAP2A;TCF15;JHY;MYC
GOBP_HEAD_DEVELOPMENT	30/780	1.16273e-05	0.00237402	2.55318	OLIG2;DLL1;NEUROD1;PBX1;PROX1;DCLK1;ATP2B2;BCL2;MBP;ISL1;TOX;NEFL;ZEB1;SLC17A7;KIRREL3;PCSK1;DLX2;NRP2;KCNA1;HPCA;FGFR2;PITPNM1;GHRH;PLXNA2;MEIS3;JHY;MYC;ASCL1;B3GNT5;SATB2
GOBP_EMBRYO_DEVELOPMENT	37/1076	1.33678e-05	0.00257776	2.29662	PLCD3;LMO4;NEUROD1;PBX1;DLL1;PROX1;MBP;ISL1;PCSK6;ETS2;OVOL2;CER1;ITGA4;FOXA2;ST14;ZEB1;DLX2;YBX3;NRP2;FOXA1;FGFR2;MICAL2;PKDCC;NPM2;PLXNA2;TDRD7;MEIS3;FREM2;SHROOM3;SATB2;TFAP2A;TCF15;MYC;ELF3;PHLDB1;KITLG;RIPPLY3
GOBP_REGIONALIZATION	18/347	1.61323e-05	0.00294711	3.41423	PLXNA2;NRP2;TDRD7;HOXD11;ASCL1;FOXA2;NEUROD1;PBX1;DLL1;FOXA1;FGFR2;TCF15;ISL1;CER1;PCSK6;ETS2;OVOL2;DLX2
GOBP_GLANDULAR_EPITHELIAL_CELL_DIFFERENTIATION	7/52	1.98127e-05	0.00299	8.96789	DLL1;NEUROD1;FOXA1;PROX1;ARNTL;FGFR2;ASCL1
GOBP_CENTRAL_NERVOUS_SYSTEM_NEURON_DIFFERENTIATION	12/167	1.87975e-05	0.00299	4.7346	OLIG2;SCN1B;NRP2;LMO4;PROX1;DCLK1;FGFR2;ISL1;ASCL1;DLX2;SATB2;TOX
GOBP_KIDNEY_EPITHELIUM_DEVELOPMENT	11/140	1.82181e-05	0.00299	5.18291	LGR4;HOXD11;DLL1;PBX1;BCL2;NPNT;FGFR2;PODXL;MYC;CER1;SMAD7
GOBP_EMBRYONIC_PATTERN_SPECIFICATION	8/71	1.92472e-05	0.00299	7.48005	MEIS3;TDRD7;NRP2;DLL1;FGFR2;PCSK6;SATB2;RIPPLY3
GOBP_TUBE_DEVELOPMENT	37/1109	2.5754e-05	0.00372467	2.22422	PLCD3;LGR4;SYK;LMO4;PBX1;DLL1;PROX1;BCL2;SPARC;PODXL;ISL1;MFGE8;OVOL2;CER1;COL22A1;ST14;ZEB1;ADAMTS2;EDA;RAMP1;SMAD7;NRP2;HOXD11;FOXA1;FGFR2;MICAL2;PKDCC;IGFBP5;KLF5;PLXNA2;SHROOM3;HK2;NPNT;CHRNA7;MYC;ASCL1;SCG2
GOBP_POSITIVE_REGULATION_OF_MELANOCYTE_DIFFERENTIATION	3/5	4.13158e-05	0.0045113	39.5241	KITLG;ZEB2;BCL2
GOBP_BIOLOGICAL_ADHESION	45/1497	4.28905e-05	0.0045113	2.01539	SYK;FAT1;MPZL3;DLL1;BCL2;PLEKHA2;MBP;PODXL;MPZL2;MFGE8;FBLN7;LCK;ITGA4;GCNT2;FOXA2;IL23A;PDE5A;PREX1;KIRREL3;INPPL1;NTNG2;EDA;SCARB1;SMAD7;PSTPIP1;SCN1B;EPHA8;SOX13;NRP2;NUAK1;FOXA1;KIRREL2;TJP2;LMO7;KRT18;GCNT1;PLXNA2;FREM2;FBLIM1;ZYX;NPNT;RND3;CLDN3;EGFLAM;KITLG
GOBP_OSSIFICATION	19/408	4.162e-05	0.0045113	3.0619	LGR4;PBX1;NELL1;BCL2;CER1;FHL2;INPPL1;SMAD7;CEBPD;RFLNB;FGFR2;PKDCC;IGFBP5;BAMBI;FZD9;NPNT;TFAP2A;ALPL;SATB2
GOBP_SPINAL_CORD_OLIGODENDROCYTE_CELL_DIFFERENTIATION	3/5	4.13158e-05	0.0045113	39.5241	OLIG2;SOX13;ASCL1
GOBP_FOREBRAIN_DEVELOPMENT	18/371	3.90271e-05	0.0045113	3.18956	OLIG2;NRP2;KCNA1;ASCL1;NEUROD1;NEFL;PROX1;ZEB1;DCLK1;KIRREL3;FGFR2;MYC;ISL1;PCSK1;GHRH;DLX2;SATB2;TOX
GOBP_EPITHELIAL_CELL_DEVELOPMENT	13/207	3.53893e-05	0.0045113	4.13281	ST14;SHROOM3;FAT1;DLL1;FOXA1;PROX1;CLDN3;PODXL;ARNTL;PDE2A;TJP2;KLF5;COL22A1
GOBP_CELL_MORPHOGENESIS_INVOLVED_IN_DIFFERENTIATION	27/706	3.57241e-05	0.0045113	2.52636	FAT1;PROX1;DCLK1;BCL2;MBP;ISL1;FARP1;COL22A1;ITGA4;ST14;PTPRZ1;NEFL;PREX1;NTNG2;SCN1B;EPHA8;SHTN1;NRP2;GAP43;NTN3;FGFR2;DCDC2;KIF13B;PLXNA2;CLDN3;CHRNA7;OLFM1
GOBP_REGULATION_OF_EPITHELIAL_TO_MESENCHYMAL_TRANSITION	9/101	3.92575e-05	0.0045113	5.89935	BAMBI;GCNT2;FOXA2;FOXA1;ISL1;PHLDB1;OVOL2;OLFM1;SMAD7
GOBP_MESONEPHROS_DEVELOPMENT	9/99	3.34743e-05	0.0045113	6.01857	LGR4;HOXD11;PBX1;BCL2;NPNT;FGFR2;MYC;CER1;SMAD7
GOBP_FOREBRAIN_NEURON_DIFFERENTIATION	6/41	4.84939e-05	0.00495065	9.80554	NRP2;PROX1;FGFR2;ASCL1;DLX2;SATB2
GOBP_RESPONSE_TO_ENDOGENOUS_STIMULUS	46/1571	6.58209e-05	0.00642172	1.96184	ZEB2;LGR4;SYK;FBXO32;BCL2;MBP;ISL1;PCSK6;OVOL2;FHL2;CER1;ITGA4;GCNT2;GSTM2;NEFL;ZEB1;INPPL1;PCSK1;CPEB1;ASCL1;RAMP1;CTSL;GAL;SMAD7;SCNN1A;EPHA8;DDC;LPL;FOXA1;LMO3;ATP1A3;PIAS3;ARNTL;FGFR2;PDE2A;IGFBP5;PAM;FOS;BAMBI;GCNT1;CFLAR;ZYX;NPNT;UCN3;MYC;ALPL
GOBP_LIMBIC_SYSTEM_DEVELOPMENT	9/108	6.66039e-05	0.00642172	5.51671	NRP2;KCNA1;NEUROD1;NEFL;PROX1;KIRREL3;FGFR2;MYC;DLX2
GOBP_NEURON_FATE_COMMITMENT	7/63	7.03613e-05	0.00642695	7.4101	OLIG2;DLL1;FOXA1;ISL1;ASCL1;DLX2;SATB2
GOBP_EPITHELIAL_TO_MESENCHYMAL_TRANSITION	11/162	7.00308e-05	0.00642695	4.47601	BAMBI;GCNT2;RFLNB;FOXA2;FOXA1;FGFR2;ISL1;PHLDB1;OVOL2;OLFM1;SMAD7
GOBP_REGULATION_OF_MICROVILLUS_ASSEMBLY	3/6	8.16371e-05	0.00708406	33.4417	KLF5;PODXL;ATP8B1
GOBP_REGULATION_OF_MELANOCYTE_DIFFERENTIATION	3/6	8.16371e-05	0.00708406	33.4417	KITLG;ZEB2;BCL2
GOBP_CELLULAR_COMPONENT_MORPHOGENESIS	27/745	8.85621e-05	0.00749754	2.3891	PROX1;DCLK1;BCL2;MBP;ISL1;FARP1;ITGA4;PTPRZ1;NEFL;KIRREL3;NTNG2;GRIP1;SCN1B;EPHA8;SHTN1;NRP2;GAP43;NTN3;FGFR2;DCDC2;RIMS2;KIF13B;PLXNA2;CFLAR;CHRNA7;PHLDB1;OLFM1
GOBP_MOLTING_CYCLE	9/113	9.47299e-05	0.00782875	5.27229	LGR4;SOX21;MPZL3;BCL2;ARNTL;FGFR2;IGFBP5;EDA;GAL
GOBP_EPITHELIAL_TUBE_MORPHOGENESIS	16/328	9.83196e-05	0.00793645	3.20255	LGR4;HOXD11;SHROOM3;LMO4;PBX1;ST14;DLL1;FOXA1;PROX1;BCL2;NPNT;FGFR2;MICAL2;MYC;PODXL;OVOL2
GOBP_TUBE_MORPHOGENESIS	31/921	0.000103327	0.00805412	2.22413	PLCD3;LGR4;SYK;LMO4;PBX1;DLL1;PROX1;BCL2;SPARC;PODXL;ISL1;MFGE8;OVOL2;COL22A1;ST14;ZEB1;EDA;RAMP1;SMAD7;NRP2;HOXD11;FOXA1;FGFR2;MICAL2;KLF5;SHROOM3;HK2;NPNT;CHRNA7;MYC;SCG2
GOBP_CELL_CELL_SIGNALING	46/1602	0.000104418	0.00805412	1.92047	ZEB2;LGR4;SYK;SNCAIP;FAT1;NEUROD1;DLL1;MBP;ISL1;RGS10;FARP1;CER1;FOXA2;FABP5;SLC17A7;F2R;NTNG2;PCSK1;EDA;VAMP8;GAL;ASIC1;SCN1B;SOX13;KCNA1;GRP;FOXA1;AMER1;FGF14;ARNTL;FGFR2;DCDC2;CADPS2;CHRNA1;GHRH;RIMS2;KLF5;ANKRD6;BAMBI;CHRFAM7A;ICA1;FZD9;ZYX;CHRNA7;UCN3;MPP2
GOBP_COLUMNAR_CUBOIDAL_EPITHELIAL_CELL_DIFFERENTIATION	8/90	0.000107469	0.00810927	5.90373	DLL1;NEUROD1;FOXA1;PROX1;ARNTL;FGFR2;ASCL1;KLF5
GOBP_NEUROGENESIS	46/1612	0.000120706	0.00891428	1.90747	OLIG2;LMO4;NEUROD1;PBX1;DLL1;PROX1;DCLK1;ATP2B2;BCL2;MBP;ISL1;FARP1;TOX;ATP8B1;ITGA4;FOXA2;PTPRZ1;NEFL;ZEB1;KIRREL3;NTNG2;PCSK1;GRIP1;DLX2;SCN1B;EPHA8;SOX13;SHTN1;KCNA1;NRP2;GAP43;FOXA1;NTN3;ARNTL;FGFR2;DCDC2;RIMS2;KIF13B;PLXNA2;CFLAR;FZD9;CHRNA7;MYC;ASCL1;SATB2;OLFM1
GOBP_BONE_MINERALIZATION	9/118	0.000132205	0.0095601	5.0485	LGR4;RFLNB;NELL1;FZD9;FGFR2;TFAP2A;PKDCC;ALPL;CER1
GOBP_SKIN_EPIDERMIS_DEVELOPMENT	8/93	0.000135397	0.00959106	5.7134	LGR4;SOX21;DLL1;BCL2;FGFR2;IGFBP5;EDA;GAL
GOBP_NEPHRON_DEVELOPMENT	10/146	0.00013867	0.00962649	4.52182	LGR4;HOXD11;CFLAR;DLL1;PBX1;BCL2;NPNT;KIRREL3;PODXL;MYC
GOBP_NEURON_DIFFERENTIATION	40/1342	0.000142755	0.00971576	1.98127	OLIG2;LMO4;NEUROD1;PBX1;DLL1;PROX1;DCLK1;ATP2B2;BCL2;MBP;ISL1;FARP1;TOX;ATP8B1;ITGA4;FOXA2;PTPRZ1;NEFL;ZEB1;KIRREL3;NTNG2;GRIP1;DLX2;SCN1B;EPHA8;SHTN1;NRP2;GAP43;FOXA1;NTN3;FGFR2;DCDC2;RIMS2;KIF13B;PLXNA2;CFLAR;CHRNA7;ASCL1;SATB2;OLFM1
GOBP_FOREBRAIN_GENERATION_OF_NEURONS	6/50	0.00015164	0.010122	8.0542	NRP2;PROX1;FGFR2;ASCL1;DLX2;SATB2
GOBP_CELL_PART_MORPHOGENESIS	24/651	0.000170204	0.0111468	2.42236	DCLK1;BCL2;MBP;ISL1;FARP1;ITGA4;PTPRZ1;NEFL;KIRREL3;NTNG2;GRIP1;SCN1B;EPHA8;SHTN1;NRP2;GAP43;NTN3;FGFR2;DCDC2;RIMS2;KIF13B;PLXNA2;CHRNA7;OLFM1
GOBP_SPINAL_CORD_DEVELOPMENT	8/99	0.000209311	0.0134541	5.36718	OLIG2;SOX13;LMO4;DLL1;NEFL;PROX1;ISL1;ASCL1
GOBP_REGULATION_OF_PIGMENT_CELL_DIFFERENTIATION	3/8	0.000223121	0.0140149	25.5704	KITLG;ZEB2;BCL2
GOBP_RESPONSE_TO_HORMONE	28/832	0.000226112	0.0140149	2.21452	LGR4;FBXO32;BCL2;MBP;ISL1;FHL2;NEFL;INPPL1;PCSK1;CTSL;CPEB1;RAMP1;GAL;EPHA8;LPL;FOXA1;LMO3;ATP1A3;PIAS3;ARNTL;IGFBP5;PAM;FOS;GCNT1;CFLAR;UCN3;MYC;ALPL
GOBP_RESPONSE_TO_CORTICOSTEROID	10/156	0.000238239	0.0145075	4.23065	PAM;FBXO32;CFLAR;NEFL;BCL2;UCN3;PCSK1;ISL1;ALPL;FOS
GOBP_EAR_DEVELOPMENT	12/218	0.000243621	0.0145794	3.6197	FREM2;CEBPD;DLL1;NEUROD1;HPCA;PROX1;ZEB1;BCL2;FGFR2;TFAP2A;TCF15;ATP8B1
GOBP_GLAND_DEVELOPMENT	18/431	0.000256727	0.0151034	2.73722	ELF3;ATP2C2;PAM;CFLAR;LMO4;PBX1;FOXA1;PROX1;HK2;BCL2;FGFR2;MYC;ISL1;PCSK1;EDA;IGFBP5;GHRH;ASCL1
GOBP_REGULATION_OF_NEURON_DIFFERENTIATION	11/189	0.000273009	0.0155346	3.83277	OLIG2;DLL1;PBX1;NEUROD1;FOXA1;PROX1;ZEB1;BCL2;ISL1;ASCL1;DLX2
GOBP_CELL_MORPHOGENESIS_INVOLVED_IN_NEURON_DIFFERENTIATION	21/550	0.000272575	0.0155346	2.50327	DCLK1;BCL2;MBP;ISL1;FARP1;ITGA4;PTPRZ1;NEFL;NTNG2;SCN1B;EPHA8;SHTN1;NRP2;GAP43;NTN3;FGFR2;DCDC2;KIF13B;PLXNA2;CHRNA7;OLFM1
GOBP_HOMEOSTATIC_PROCESS	48/1773	0.000291319	0.0160503	1.8059	MCUB;FHL1;ADCYAP1R1;LGR4;SYK;DLL1;NEUROD1;ATP2B2;BCL2;MBP;TRPM8;CA12;LCK;DOCK11;GCNT2;FOXA2;FABP5;GSTM2;F2R;TFF3;MYO5B;SCARB1;SMAD7;OPRL1;SCN1B;SCNN1A;ATP2A3;KCNA1;LPL;FOXA1;ATP1A3;ARNTL;IGFBP5;FGGY;CHRNA1;DECR1;TESMIN;ATP2C2;FZD9;HK2;CLDN3;CHRNA7;MYC;MB;ALPL;TJP2;KITLG;GNB3
GOBP_ENDOCRINE_SYSTEM_DEVELOPMENT	9/131	0.000291059	0.0160503	4.54628	FOXA2;DLL1;NEUROD1;PBX1;ARNTL;PCSK1;ISL1;ASCL1;GHRH
GOBP_RESPONSE_TO_STEROID_HORMONE	15/328	0.00032341	0.0172701	2.99824	PAM;FBXO32;CFLAR;NEFL;FOXA1;LMO3;BCL2;ATP1A3;MBP;ARNTL;UCN3;PCSK1;ISL1;ALPL;FOS
GOBP_PANCREAS_DEVELOPMENT	7/80	0.000319497	0.0172701	5.84	FOXA2;DLL1;NEUROD1;PROX1;ARNTL;ISL1;PCSK1
GOBP_POSITIVE_REGULATION_OF_DEVELOPMENTAL_PIGMENTATION	3/9	0.000330662	0.0173898	22.8776	KITLG;ZEB2;BCL2
GOBP_IMMUNE_SYSTEM_DEVELOPMENT	30/941	0.000338906	0.0175573	2.09792	SYK;LMO4;PBX1;DLL1;BCL2;MTURN;TOX;LCK;DOCK11;ITGA4;PTPRZ1;IL23A;ZEB1;PREX1;KIRREL3;CTSL;SMAD7;SOX13;CEBPD;PIAS3;FGFR2;MECOM;LTBR;FOS;FZD9;TCF15;FLI1;MB;MYC;KITLG
GOBP_POSITIVE_REGULATION_OF_CANONICAL_WNT_SIGNALING_PATHWAY	8/108	0.000379612	0.019377	4.91963	BAMBI;LGR4;ZEB2;AMER1;FZD9;ARNTL;FGFR2;EDA
GOBP_CD4_POSITIVE_OR_CD8_POSITIVE_ALPHA_BETA_T_CELL_LINEAGE_COMMITMENT	4/22	0.000394961	0.0198683	12.4514	CTSL;IL23A;TOX;BCL2
GOBP_MORPHOGENESIS_OF_A_BRANCHING_STRUCTURE	11/199	0.000423798	0.0210143	3.63872	LGR4;HOXD11;ST14;PBX1;FOXA1;PROX1;BCL2;NPNT;FGFR2;MYC;DLX2
GOBP_NEPHRON_EPITHELIUM_DEVELOPMENT	8/111	0.000456636	0.0220136	4.78651	LGR4;HOXD11;DLL1;PBX1;BCL2;NPNT;PODXL;MYC
GOBP_BIOMINERALIZATION	10/169	0.000451479	0.0220136	3.90348	LGR4;RFLNB;NELL1;FZD9;FBLN7;FGFR2;TFAP2A;PKDCC;ALPL;CER1
GOBP_CELL_MIGRATION	42/1519	0.000473156	0.0224976	1.83215	ZEB2;SYK;LMO4;FAT1;PROX1;DCLK1;BCL2;SPARC;PODXL;ISL1;PLEKHG5;OVOL2;CER1;LCK;ITGA4;GCNT2;LGALS8;IL23A;PREX1;KIRREL3;F2R;NTNG2;SRGAP1;SCARB1;SMAD7;SHTN1;EPHA8;NRP2;DCDC2;IGFBP5;MST1R;BAMBI;GCNT1;PLXNA2;SATB2;RND3;CLDN3;MYC;ASCL1;KITLG;SCG2;SMIM22
GOBP_SKIN_DEVELOPMENT	13/270	0.000495	0.0229773	3.15966	PPL;LGR4;SOX21;ST14;DLL1;BCL2;FGFR2;TCF15;IGFBP5;ADAMTS2;EDA;OVOL2;GAL
GOBP_METAL_ION_TRANSPORT	28/874	0.000496485	0.0229773	2.1033	MCUB;FHL1;ADCYAP1R1;ATP2B2;BCL2;TRPM8;LCK;GSTM2;KCNH8;CNKSR3;SLC17A7;STAC;NKAIN2;F2R;RAMP1;SCNN1A;GAL;ASIC1;OPRL1;SCN1B;ATP2A3;KCNA1;SLC6A15;HPCA;ATP1A3;FGF14;ATP2C2;CHRNA7
GOBP_REGULATION_OF_HORMONE_LEVELS	19/497	0.000522114	0.0234395	2.50213	NEUROD1;ISL1;PCSK6;PCSK2;FOXA2;PCSK1;CTSL;VAMP8;GAL;GRP;FOXA1;ARNTL;SLCO4A1;GHRH;RIMS2;AKR1B10;ICA1;UCN3;GNB3
GOBP_POSITIVE_REGULATION_OF_WNT_SIGNALING_PATHWAY	9/142	0.000526731	0.0234395	4.1929	BAMBI;LGR4;ZEB2;AMER1;FZD9;ARNTL;FGFR2;EDA;ANKRD6
GOBP_POSITIVE_REGULATION_OF_TRANSCRIPTION_BY_RNA_POLYMERASE_II	35/1194	0.00051733	0.0234395	1.93231	ZEB2;LMO4;NEUROD1;PBX1;DLL1;PROX1;ISL1;ETS2;OVOL2;SOX21;FOXA2;IL23A;ZEB1;DLX2;GAL;CEBPD;ZBTB7C;FOXA1;ARNTL;FGFR2;MICAL2;MECOM;KLF5;LMO7;FOS;MEIS3;NPNT;TFAP2A;TCF15;FLI1;MYC;ASCL1;ELF3;NHLH1;SATB2
GOBP_REGULATION_OF_MEMBRANE_POTENTIAL	17/421	0.000555383	0.0239298	2.64305	ASIC1;SCN1B;CHRFAM7A;FHL1;MPP2;KCNA1;KCNH8;FZD9;BCL2;ATP1A3;PIAS3;CHRNA7;UCN3;MYC;CHRNA1;RIMS2;SMAD7
GOBP_SENSORY_SYSTEM_DEVELOPMENT	16/383	0.00055843	0.0239298	2.73519	MEIS3;TDRD7;FREM2;FAT1;NEUROD1;PBX1;DLL1;HPCA;PROX1;ZEB1;ATP2B2;SLC17A7;BCL2;TFAP2A;ISL1;DLX2
GOBP_POSITIVE_REGULATION_OF_SIGNALING	45/1676	0.000548749	0.0239298	1.78184	ADCYAP1R1;ZEB2;SYK;LGR4;DLL1;PROX1;MTURN;ISL1;PLEKHG5;LCK;GCNT2;FABP5;IL23A;PDE5A;F2R;KSR1;EDA;VAMP8;GAL;EPHA8;GRP;FOXA1;LMO3;AMER1;ARNTL;FGFR2;DCDC2;IGFBP5;LTBR;GHRH;RIMS2;ANKRD6;MST1R;BAMBI;MEIS3;CFLAR;FZD9;NPNT;RNF183;CHRNA7;UCN3;MYC;ASCL1;KITLG;MPP2
GOBP_REGULATION_OF_OSSIFICATION	8/115	0.000578586	0.0244911	4.61977	RFLNB;PBX1;NELL1;FZD9;BCL2;TFAP2A;PKDCC;SMAD7
GOBP_MESONEPHRIC_TUBULE_MORPHOGENESIS	6/64	0.000591797	0.0247485	6.30135	LGR4;HOXD11;PBX1;NPNT;BCL2;MYC
GOBP_DEVELOPMENTAL_GROWTH	22/630	0.000657532	0.0271702	2.28533	DLL1;PROX1;DCLK1;BCL2;CER1;ITGA4;YBX3;SMAD7;SHTN1;NRP2;GAP43;FGFR2;PKDCC;CHRNA1;GHRH;RIMS2;KLF5;CFLAR;COL27A1;FZD9;DUSP9;OLFM1
GOBP_LEUKOCYTE_DIFFERENTIATION	20/551	0.000716769	0.0292695	2.37415	SYK;DLL1;PBX1;BCL2;TOX;LCK;ITGA4;DOCK11;IL23A;ZEB1;PREX1;CTSL;SMAD7;SOX13;PIAS3;LTBR;FOS;FZD9;MYC;KITLG
GOBP_PROTEIN_LOCALIZATION_TO_EXTRACELLULAR_REGION	15/356	0.000756672	0.0302979	2.75862	ICA1;PAM;FOXA2;NEUROD1;RHBDF2;OLFM2;ARNTL;UCN3;F2R;ISL1;PCSK1;RIMS2;CER1;SCG2;GAL
GOBP_MONONUCLEAR_CELL_DIFFERENTIATION	17/433	0.000759411	0.0302979	2.56823	ITGA4;SOX13;SYK;DLL1;PBX1;IL23A;SMAD7;ZEB1;FZD9;BCL2;PREX1;TOX;MYC;LTBR;CTSL;LCK;DOCK11
GOBP_AXON_DEVELOPMENT	18/476	0.000825363	0.0316924	2.47273	ITGA4;SCN1B;EPHA8;SHTN1;PLXNA2;NRP2;PTPRZ1;GAP43;NEFL;NTN3;DCLK1;BCL2;MBP;FGFR2;ISL1;NTNG2;OLFM1;KIF13B
GOBP_RENAL_TUBULE_DEVELOPMENT	7/94	0.000849149	0.0316924	4.97114	LGR4;HOXD11;DLL1;PBX1;BCL2;NPNT;MYC
GOBP_SENSORY_ORGAN_DEVELOPMENT	20/558	0.000836895	0.0316924	2.34351	FAT1;NEUROD1;PBX1;DLL1;PROX1;ATP2B2;BCL2;ATP8B1;ZEB1;SLC17A7;DLX2;CEBPD;HPCA;FGFR2;MEIS3;TDRD7;FREM2;TFAP2A;TCF15;ASCL1
GOBP_EPITHELIAL_CELL_FATE_COMMITMENT	3/12	0.000835244	0.0316924	17.3842	DLL1;NEUROD1;PROX1
GOBP_EMBRYONIC_MORPHOGENESIS	21/599	0.000826565	0.0316924	2.29257	LMO4;NEUROD1;PBX1;DLL1;PROX1;MBP;ETS2;OVOL2;CER1;ITGA4;FOXA2;ST14;ZEB1;DLX2;FGFR2;MICAL2;FREM2;SHROOM3;TFAP2A;PHLDB1;SATB2
GOBP_KIDNEY_MORPHOGENESIS	7/94	0.000849149	0.0316924	4.97114	GCNT1;LGR4;HOXD11;PBX1;BCL2;NPNT;MYC
GOBP_REGULATION_OF_MEMBRANE_DEPOLARIZATION	5/46	0.000866081	0.0319805	7.37859	SCN1B;FHL1;FZD9;BCL2;SMAD7
GOBP_CELL_FATE_SPECIFICATION	7/95	0.000904194	0.0323552	4.91883	OLIG2;FOXA2;LMO4;DLL1;FOXA1;ISL1;ASCL1
GOBP_GLAND_MORPHOGENESIS	8/123	0.000901332	0.0323552	4.31868	ELF3;CFLAR;FOXA1;PROX1;BCL2;FGFR2;IGFBP5;EDA
GOBP_PROTEIN_AUTOPROCESSING	4/27	0.000888985	0.0323552	10.1848	PCSK2;CTSL;FAM111A;PCSK1
GOBP_LOCOMOTION	48/1871	0.000955949	0.0338581	1.70162	ZEB2;SYK;LMO4;FAT1;PROX1;DCLK1;BCL2;SPARC;PODXL;ISL1;PLEKHG5;OVOL2;CER1;LCK;ITGA4;GCNT2;LGALS8;NEFL;IL23A;PREX1;KIRREL3;F2R;NTNG2;SRGAP1;SMIM22;SCARB1;SMAD7;SCN1B;EPHA8;SHTN1;NRP2;GAP43;NTN3;DCDC2;IGFBP5;MST1R;BAMBI;GCNT1;PLXNA2;SATB2;RND3;CLDN3;MYC;ASCL1;CFAP44;KITLG;SCG2;GNB3
GOBP_REGULATION_OF_TRANSPORT	45/1724	0.000986583	0.0345902	1.72746	FHL1;ADCYAP1R1;SYK;SNCAIP;DLL1;NEUROD1;BCL2;ISL1;ANO9;MFGE8;ATP8B1;FOXA2;FABP5;GSTM2;KCNH8;CNKSR3;SLC17A7;STAC;NKAIN2;F2R;PCSK1;VAMP8;SCARB1;GAL;ASIC1;OPRL1;SCN1B;RHBDF2;KCNA1;GRP;HPCA;FGF14;ARNTL;PKDCC;CADPS2;PAM;GHRH;RIMS2;ICA1;ATP2C2;FZD9;HK2;CLDN3;UCN3;MYC
GOBP_T_CELL_LINEAGE_COMMITMENT	4/28	0.00102401	0.0355435	9.82694	CTSL;IL23A;TOX;BCL2
GOBP_MUSCLE_ORGAN_DEVELOPMENT	14/330	0.00105424	0.0362305	2.7781	FHL1;CFLAR;DLL1;PROX1;BCL2;ARNTL;FGFR2;TCF15;ISL1;CHRNA1;KLF5;YBX3;FOS;SMAD7
GOBP_REGULATION_OF_MICROVILLUS_ORGANIZATION	3/13	0.00107282	0.0365074	16.0956	KLF5;PODXL;ATP8B1
GOBP_SKELETAL_SYSTEM_MORPHOGENESIS	11/223	0.00108688	0.0366267	3.24385	RFLNB;COL27A1;ZEB1;FGFR2;TCF15;INPPL1;TFAP2A;ALPL;DLX2;SATB2;CER1
GOBP_NEGATIVE_REGULATION_OF_NEURON_DIFFERENTIATION	6/72	0.0011069	0.0369429	5.60367	OLIG2;DLL1;PBX1;ISL1;ASCL1;DLX2
GOBP_ION_TRANSMEMBRANE_TRANSPORT	32/1107	0.00113537	0.0371781	1.89656	MCUB;FHL1;ATP2B2;TRPM8;ANO9;LCK;ATP8B1;TMC4;GSTM2;KCNH8;CNKSR3;SLC17A7;CYB5A;STAC;F2R;SCNN1A;GAL;ASIC1;OPRL1;SCN1B;ATP2A3;KCNA1;SLC6A15;HPCA;ATP1A3;FGF14;CHRNA1;CHRFAM7A;ATP2C2;TMEM150C;CHRNA7;MYC
GOBP_RESPONSE_TO_TRANSFORMING_GROWTH_FACTOR_BETA	12/259	0.00112617	0.0371781	3.04116	BAMBI;GCNT2;ZEB2;CFLAR;ZEB1;ZYX;NPNT;FGFR2;PDE2A;OVOL2;FOS;SMAD7
GOBP_EMBRYO_DEVELOPMENT_ENDING_IN_BIRTH_OR_EGG_HATCHING	22/658	0.00115576	0.0372192	2.18483	PLCD3;LMO4;PBX1;DLL1;PROX1;ISL1;OVOL2;ST14;ZEB1;DLX2;YBX3;FOXA1;FGFR2;NPM2;PLXNA2;SHROOM3;TFAP2A;TCF15;MYC;ELF3;SATB2;RIPPLY3
GOBP_T_CELL_SELECTION	5/49	0.00115807	0.0372192	6.9303	SYK;IL23A;BCL2;CTSL;TOX
GOBP_POSITIVE_REGULATION_OF_PEPTIDASE_ACTIVITY	10/192	0.0012075	0.0384517	3.4329	ATP2A3;SYK;CFLAR;MBP;CLDN3;PCOLCE2;MYC;F2R;LCK;CIDEB
GOBP_EPITHELIAL_CELL_DIFFERENTIATION	22/662	0.00124845	0.0393944	2.17116	PPL;FAT1;NEUROD1;DLL1;PROX1;PODXL;OVOL2;COL22A1;ST14;ZEB1;FOXA1;ARNTL;FGFR2;PDE2A;KLF5;TDRD7;SHROOM3;CLDN3;TCF15;ASCL1;ELF3;TJP2
GOBP_CAMP_MEDIATED_SIGNALING	5/50	0.0012699	0.0397101	6.79271	OPRL1;ADCYAP1R1;PDE2A;KSR1;GAL
GOBP_REGULATION_OF_MULTICELLULAR_ORGANISMAL_DEVELOPMENT	37/1358	0.00136204	0.0402989	1.79132	OLIG2;SYK;DLL1;NELL1;PROX1;SPARC;MBP;MTURN;ISL1;OVOL2;TOX;FOXA2;PTPRZ1;NEFL;IL23A;ZEB1;DLX2;GAL;SMAD7;SHTN1;SOX13;RFLNB;PIAS3;ARNTL;FGFR2;PKDCC;FOS;PLXNA2;FZD9;DUSP9;HK2;TFAP2A;CHRNA7;MYC;ASCL1;PHLDB1;KITLG
GOBP_REGULATION_OF_CELL_MORPHOGENESIS	13/301	0.00134393	0.0402989	2.83011	BAMBI;PLXNA2;SHROOM3;FGD3;FBLIM1;SPARC;PREX1;CLDN3;RND3;SYNE3;NTNG2;GRIP1;RIMS2
GOBP_CALCIUM_ION_TRANSPORT	16/417	0.00136676	0.0402989	2.50786	ASIC1;OPRL1;MCUB;ATP2A3;ADCYAP1R1;ATP2C2;GSTM2;HPCA;ATP2B2;BCL2;STAC;CHRNA7;F2R;TRPM8;RAMP1;LCK
GOBP_SECOND_MESSENGER_MEDIATED_SIGNALING	13/301	0.00134393	0.0402989	2.83011	OPRL1;ADCYAP1R1;SYK;GSTM2;NEUROD1;HPCA;PDE5A;NCALD;PDE2A;TRPM8;KSR1;FHL2;GAL
GOBP_REGULATION_OF_PIGMENTATION	3/14	0.00134908	0.0402989	14.9848	KITLG;ZEB2;BCL2
GOBP_NEURON_FATE_SPECIFICATION	4/30	0.00133613	0.0402989	9.18159	DLL1;FOXA1;ISL1;ASCL1
GOBP_DIENCEPHALON_DEVELOPMENT	6/75	0.00137	0.0402989	5.38016	OLIG2;NRP2;MYC;ISL1;PCSK1;GHRH
GOBP_CELL_DIFFERENTIATION_IN_SPINAL_CORD	5/51	0.00138951	0.0405292	6.66047	OLIG2;SOX13;LMO4;ISL1;ASCL1
GOBP_INORGANIC_ION_TRANSMEMBRANE_TRANSPORT	26/847	0.00144944	0.041925	2.00675	MCUB;FHL1;ATP2B2;TRPM8;ANO9;LCK;GSTM2;KCNH8;CNKSR3;SLC17A7;CYB5A;STAC;F2R;SCNN1A;GAL;ASIC1;OPRL1;SCN1B;ATP2A3;KCNA1;SLC6A15;HPCA;ATP1A3;FGF14;ATP2C2;CHRNA7
GOBP_CARDIAC_CHAMBER_DEVELOPMENT	9/165	0.00152817	0.0430082	3.60581	NRP2;LMO4;PROX1;FGFR2;PDE2A;ISL1;OVOL2;FHL2;SMAD7
GOBP_POSITIVE_REGULATION_OF_BIOMINERALIZATION	5/52	0.00151721	0.0430082	6.53326	NELL1;FZD9;TFAP2A;PKDCC;FBLN7
GOBP_CARDIAC_SEPTUM_DEVELOPMENT	7/104	0.00153645	0.0430082	4.49306	NRP2;LMO4;PROX1;FGFR2;PDE2A;ISL1;SMAD7
GOBP_POSITIVE_REGULATION_OF_DEVELOPMENTAL_GROWTH	9/165	0.00152817	0.0430082	3.60581	SHTN1;DLL1;PROX1;BCL2;FGFR2;GHRH;RIMS2;YBX3;SMAD7
GOBP_NEPHRON_MORPHOGENESIS	6/77	0.00157023	0.0436021	5.24076	LGR4;HOXD11;PBX1;BCL2;NPNT;MYC
GOBP_CALCIUM_ION_TRANSMEMBRANE_TRANSPORT	13/307	0.0016023	0.0441395	2.774	ASIC1;OPRL1;MCUB;ATP2A3;ATP2C2;GSTM2;HPCA;ATP2B2;STAC;CHRNA7;F2R;TRPM8;LCK
GOBP_ION_TRANSPORT	40/1525	0.00175567	0.0479837	1.72557	MCUB;FHL1;ADCYAP1R1;SYK;ATP2B2;BCL2;TRPM8;ANO9;TTYH2;LCK;ATP8B1;TMC4;GSTM2;KCNH8;CNKSR3;SLC17A7;CYB5A;STAC;NKAIN2;F2R;VAMP8;RAMP1;GAL;ASIC1;OPRL1;SCN1B;SCNN1A;ATP2A3;KCNA1;SLC6A15;HPCA;ATP1A3;FGF14;CHRNA1;SLCO4A1;CHRFAM7A;ATP2C2;TMEM150C;CHRNA7;MYC
GOBP_RESPONSE_TO_METAL_ION	14/349	0.00178384	0.0483728	2.6244	TESMIN;KCNA1;CPNE2;FOS;ADCY7;HPCA;BCL2;MBP;TFAP2A;PCSK1;PAM;ASCL1;CER1;MAP1LC3A
GOBP_ANATOMICAL_STRUCTURE_FORMATION_INVOLVED_IN_MORPHOGENESIS	33/1190	0.00187624	0.0504841	1.81675	PLCD3;SYK;LMO4;DLL1;PROX1;SPARC;PODXL;ISL1;MFGE8;ETS2;OVOL2;FHL2;ATP8B1;COL22A1;ITGA4;FOXA2;ST14;EDA;RAMP1;NRP2;FOXA1;FGFR2;KLF5;PLXNA2;SCG2;SHROOM3;CFLAR;HK2;TFAP2A;TCF15;CHRNA7;PHLDB1;OLFM1
GOBP_HIPPOCAMPUS_DEVELOPMENT	6/80	0.00191136	0.0508825	5.04466	KCNA1;NEUROD1;NEFL;PROX1;KIRREL3;DLX2
GOBP_EPITHELIAL_CELL_MORPHOGENESIS	4/33	0.00192037	0.0508825	8.35804	FAT1;ST14;CLDN3;COL22A1
GOBP_ANTERIOR_POSTERIOR_AXIS_SPECIFICATION	5/55	0.00195221	0.0513342	6.17913	TDRD7;FOXA2;PCSK6;ETS2;CER1
GOBP_POSITIVE_REGULATION_OF_MEMBRANE_POTENTIAL	3/16	0.00202621	0.0528795	13.1671	PIAS3;UCN3;MYC
GOBP_REGULATION_OF_SECRETION	20/603	0.00210455	0.054279	2.16348	SYK;SNCAIP;NEUROD1;ISL1;FOXA2;F2R;PCSK1;VAMP8;RHBDF2;ASIC1;OPRL1;GAL;GRP;ARNTL;CADPS2;PAM;GHRH;RIMS2;ICA1;UCN3
GOBP_MULTICELLULAR_ORGANISMAL_HOMEOSTASIS	18/518	0.00211111	0.054279	2.26729	GCNT2;LGR4;SYK;FABP5;DLL1;NEUROD1;BCL2;MBP;CLDN3;ARNTL;F2R;TFF3;ALPL;MYO5B;TJP2;DECR1;TRPM8;SCNN1A
GOBP_MAPK_CASCADE	24/781	0.00216193	0.055177	2.00514	SYK;MBP;MTURN;GCNT2;CNKSR3;PDE5A;F2R;KSR1;MAPKAPK3;EPHA8;LMO3;FGFR2;MECOM;LTBR;ANKRD6;MST1R;CFLAR;DUSP9;NPNT;CHRNA7;MYC;KITLG;SCG2;MAPK4
GOBP_REGULATION_OF_CELL_POPULATION_PROLIFERATION	43/1694	0.00219658	0.0552488	1.67104	PLCD3;SYK;DLL1;PBX1;NELL1;PROX1;BCL2;SPARC;ISL1;OVOL2;CER1;TOX;ITGA4;GCNT2;PTPRZ1;IL23A;ZEB1;PDE5A;F2R;KSR1;INPPL1;GAL;SMAD7;NRP2;ZBTB7C;NUAK1;FGFR2;IGFBP5;GHRH;MST1R;BAMBI;MEIS3;CFLAR;FZD9;CLDN3;TFAP2A;CHRNA7;MYC;ASCL1;KITLG;RIPPLY3;SCG2;SMIM22
GOBP_ACTIN_FILAMENT_ORGANIZATION	16/437	0.00219576	0.0552488	2.39065	PSTPIP1;SHTN1;DIAPH2;RFLNB;SHROOM3;FAT1;PROX1;PLEKHH2;BCL2;ZYX;PREX1;RND3;MICAL2;INPPL1;GAS2L3;MYO5B
GOBP_REGULATION_OF_METAL_ION_TRANSPORT	15/399	0.00232605	0.0579068	2.45603	OPRL1;SCN1B;FHL1;ADCYAP1R1;KCNA1;ATP2C2;GSTM2;HPCA;CNKSR3;BCL2;FGF14;STAC;NKAIN2;F2R;GAL
GOBP_RESPONSE_TO_CORTICOSTERONE	3/17	0.00243104	0.0579068	12.414	NEFL;UCN3;FOS
GOBP_RESPONSE_TO_LIPID	26/880	0.00245241	0.0579068	1.92804	ADCYAP1R1;SYK;FBXO32;BCL2;MBP;ISL1;NEFL;F2R;PCSK1;ASCL1;SCARB1;MAPKAPK3;OPRL1;LOXL1;LPL;FOXA1;LMO3;ATP1A3;ARNTL;FGFR2;PAM;FOS;CFLAR;UCN3;MYC;ALPL
GOBP_CATION_TRANSPORT	32/1162	0.00244636	0.0579068	1.80129	MCUB;FHL1;ADCYAP1R1;SYK;ATP2B2;BCL2;TRPM8;LCK;GSTM2;KCNH8;CNKSR3;SLC17A7;CYB5A;STAC;NKAIN2;F2R;RAMP1;VAMP8;GAL;ASIC1;OPRL1;SCN1B;SCNN1A;ATP2A3;KCNA1;SLC6A15;HPCA;ATP1A3;FGF14;CHRNA1;ATP2C2;CHRNA7
GOBP_ANTERIOR_POSTERIOR_PATTERN_SPECIFICATION	10/211	0.00242556	0.0579068	3.12136	PLXNA2;TDRD7;FOXA2;DLL1;NEUROD1;PBX1;TCF15;PCSK6;ETS2;CER1
GOBP_GRANULOCYTE_MACROPHAGE_COLONY_STIMULATING_FACTOR_PRODUCTION	3/17	0.00243104	0.0579068	12.414	IL23A;ISL1;SYK
GOBP_POSITIVE_REGULATION_OF_MOLECULAR_FUNCTION	39/1502	0.00239897	0.0579068	1.70464	ADCYAP1R1;SYK;LMO4;NEUROD1;PROX1;BCL2;MBP;ISL1;RGS10;CAMKK1;LCK;RGL3;DOCK11;GSTM2;IL23A;CNKSR3;PDE5A;PREX1;PCOLCE2;STAC;F2R;EDA;SCARB1;GAL;EPHA8;ATP2A3;KCNA1;FOXA1;HPCA;FGFR2;MST1R;BAMBI;CFLAR;NPNT;CLDN3;CHRNA7;MYC;KITLG;CIDEB
GOBP_ANATOMICAL_STRUCTURE_ARRANGEMENT	3/17	0.00243104	0.0579068	12.414	DLL1;TFAP2A;NRP2
GOBP_CELL_CELL_ADHESION_MEDIATED_BY_INTEGRIN	3/17	0.00243104	0.0579068	12.414	ITGA4;PODXL;NPNT
GOBP_REGULATION_OF_SYSTEM_PROCESS	19/569	0.00250536	0.0587574	2.17731	FBXO32;NEUROD1;ATP2B2;ISL1;FABP5;GSTM2;PDE5A;F2R;GAL;OPRL1;SCN1B;SMAD7;ATP2A3;KCNA1;ATP1A3;IGFBP5;RIMS2;NPNT;CHRNA7
GOBP_REGULATION_OF_CHONDROCYTE_DEVELOPMENT	2/5	0.0025415	0.0588102	28.1397	RFLNB;SMAD7
GOBP_NITROGEN_UTILIZATION	2/5	0.0025415	0.0588102	28.1397	LGSN;BCL2
GOBP_POSITIVE_T_CELL_SELECTION	4/36	0.00266109	0.0602522	7.66987	CTSL;IL23A;TOX;BCL2
GOBP_SECONDARY_METABOLIC_PROCESS	5/59	0.00266562	0.0602522	5.76251	AKR1B10;ZEB2;BCL2;PAM;DDC
GOBP_SIGNALING_RECEPTOR_LIGAND_PRECURSOR_PROCESSING	4/36	0.00266109	0.0602522	7.66987	PCSK2;PCSK6;CTSL;PCSK1
GOBP_ACTIN_FILAMENT_BASED_PROCESS	24/794	0.00267325	0.0602522	1.97092	FAT1;PROX1;PLEKHH2;ABLIM2;BCL2;FARP1;PREX1;INPPL1;MYO5B;PSTPIP1;SCN1B;SHTN1;RFLNB;FGD3;MICAL2;GAS2L3;PAM;DIAPH2;CFLAR;SHROOM3;ZYX;RND3;CLDN3;SMIM22
GOBP_SIGNAL_RELEASE	16/449	0.00286988	0.0642668	2.32533	ASIC1;ICA1;SYK;SNCAIP;FOXA2;NEUROD1;GRP;ARNTL;UCN3;F2R;CADPS2;ISL1;GHRH;RIMS2;VAMP8;GAL
GOBP_CIRCULATORY_SYSTEM_DEVELOPMENT	32/1175	0.00290081	0.064543	1.78007	PLCD3;SYK;LMO4;DLL1;PROX1;SPARC;ISL1;MFGE8;OVOL2;FHL2;CER1;COL22A1;LGALS8;RAMP1;SMAD7;NRP2;LOXL1;FGFR2;MICAL2;PDE2A;PAM;KLF5;FREM2;SCG2;CFLAR;HK2;DUSP9;CHRNA7;MB;ASCL1;RIPPLY3;OLFM1
GOBP_REGULATION_OF_WNT_SIGNALING_PATHWAY	13/329	0.00292661	0.0647023	2.58574	BAMBI;SOX13;ZEB2;LGR4;FZD9;AMER1;ARNTL;FGFR2;DCDC2;ISL1;EDA;ANKRD6;CER1
GOBP_HORMONE_TRANSPORT	12/291	0.0029726	0.0653031	2.7027	ICA1;FOXA2;NEUROD1;GRP;ARNTL;UCN3;ISL1;SLCO4A1;GHRH;RIMS2;VAMP8;GAL
GOBP_RETINA_DEVELOPMENT_IN_CAMERA_TYPE_EYE	8/149	0.00303764	0.0663122	3.5627	DLL1;NEUROD1;HPCA;PROX1;ATP2B2;SLC17A7;TFAP2A;DLX2
GOBP_CONNECTIVE_TISSUE_DEVELOPMENT	11/255	0.00311542	0.0671654	2.83275	RFLNB;CFLAR;COL27A1;FOXA1;AMER1;ZEB1;PKDCC;DLX2;SATB2;CER1;SMAD7
GOBP_REGULATION_OF_CANONICAL_WNT_SIGNALING_PATHWAY	11/255	0.00311542	0.0671654	2.83275	BAMBI;SOX13;LGR4;ZEB2;AMER1;FZD9;ARNTL;FGFR2;ISL1;EDA;ANKRD6
GOBP_NEURON_DEVELOPMENT	30/1085	0.00313887	0.0672531	1.80514	NEUROD1;PBX1;DCLK1;BCL2;MBP;ISL1;FARP1;TOX;ATP8B1;ITGA4;PTPRZ1;NEFL;KIRREL3;NTNG2;GRIP1;SCN1B;EPHA8;SHTN1;NRP2;GAP43;NTN3;FGFR2;DCDC2;RIMS2;KIF13B;PLXNA2;CFLAR;CHRNA7;ASCL1;OLFM1
GOBP_NEUROMUSCULAR_PROCESS	8/150	0.00316472	0.0673911	3.53885	KCNA1;GSTM2;NEFL;STAC;TMEM150C;TCF15;CHRNA1;ASCL1
GOBP_POSITIVE_REGULATION_OF_NEURON_DIFFERENTIATION	6/89	0.00327505	0.0693152	4.53522	NEUROD1;FOXA1;PROX1;ZEB1;ASCL1;DLX2
GOBP_REGULATION_OF_TRANSPORTER_ACTIVITY	12/296	0.00340986	0.0712989	2.65641	OPRL1;SCN1B;FHL1;KCNA1;GSTM2;HPCA;CNKSR3;BCL2;FGF14;STAC;ANO9;GAL
GOBP_HEART_DEVELOPMENT	19/585	0.00339227	0.0712989	2.11598	LMO4;DLL1;PROX1;ISL1;OVOL2;CER1;FHL2;SMAD7;NRP2;FGFR2;MICAL2;PDE2A;PAM;FREM2;DUSP9;MB;ASCL1;RIPPLY3;OLFM1
GOBP_TUBE_FORMATION	8/152	0.00343127	0.0713171	3.49206	ST14;LMO4;SHROOM3;PROX1;FGFR2;PODXL;EDA;OVOL2
GOBP_NEGATIVE_REGULATION_OF_EPITHELIAL_TO_MESENCHYMAL_TRANSITION	4/39	0.00357712	0.0734685	7.08623	FOXA1;OVOL2;FOXA2;SMAD7
GOBP_BRANCHING_MORPHOGENESIS_OF_AN_EPITHELIAL_TUBE	8/153	0.00357092	0.0734685	3.46913	LGR4;HOXD11;PBX1;FOXA1;BCL2;NPNT;FGFR2;MYC
GOBP_ENDOCARDIUM_MORPHOGENESIS	2/6	0.00377143	0.0770037	23.8093	OVOL2;PROX1
GOBP_AXIS_SPECIFICATION	6/92	0.00386025	0.0780492	4.38743	TDRD7;FOXA2;DLL1;PCSK6;ETS2;CER1
GOBP_REGULATION_OF_ANATOMICAL_STRUCTURE_MORPHOGENESIS	27/959	0.00393507	0.0780492	1.83454	LGR4;DLL1;SPARC;MBP;ISL1;FOXA2;NEFL;PREX1;NTNG2;GRIP1;SHTN1;FGD3;FGFR2;SYNE3;RIMS2;ANKRD6;KIF13B;BAMBI;PLXNA2;SHROOM3;FBLIM1;HK2;RND3;CLDN3;CHRNA7;JHY;PHLDB1
GOBP_RESPONSE_TO_IMMOBILIZATION_STRESS	3/20	0.00393165	0.0780492	10.5957	UCN3;FOS;GAL
GOBP_DORSAL_SPINAL_CORD_DEVELOPMENT	3/20	0.00393165	0.0780492	10.5957	LMO4;PROX1;ASCL1
GOBP_MUSCLE_STRUCTURE_DEVELOPMENT	20/637	0.00391222	0.0780492	2.04432	FHL1;DLL1;PROX1;BCL2;ISL1;FHL2;ZEB1;OLFM2;PLPP7;YBX3;SMAD7;ARNTL;FGFR2;IGFBP5;CHRNA1;KLF5;FOS;CFLAR;NPNT;TCF15
GOBP_CARDIAC_CHAMBER_MORPHOGENESIS	7/124	0.00414253	0.0816973	3.7673	NRP2;PROX1;FGFR2;ISL1;OVOL2;FHL2;SMAD7
GOBP_CELL_PROJECTION_ORGANIZATION	38/1502	0.00421692	0.0826945	1.65536	DCLK1;ABLIM2;BCL2;MBP;PODXL;ISL1;FARP1;SPAG1;TOX;ATP8B1;DOCK11;ITGA4;PTPRZ1;NEFL;KIRREL3;INPPL1;NTNG2;GRIP1;SCN1B;EPHA8;SHTN1;NRP2;FGD3;GAP43;NTN3;ATP1A3;FGFR2;EPS8L2;DCDC2;RIMS2;KLF5;KIF13B;PLXNA2;CFLAR;CHRNA7;JHY;CFAP44;OLFM1
GOBP_TRANSMEMBRANE_TRANSPORT	38/1503	0.00426335	0.0828058	1.65417	MCUB;FHL1;ATP2B2;BCL2;TRPM8;ANO9;LCK;ATP8B1;TMC4;FABP5;GSTM2;KCNH8;CNKSR3;SLC17A7;CYB5A;STAC;F2R;SCARB1;GAL;ASIC1;OPRL1;SCN1B;SCNN1A;ATP2A3;KCNA1;SLC6A15;HPCA;ATP1A3;FGF14;CHRNA1;SLCO4A1;SLC2A12;CHRFAM7A;ATP2C2;HK2;TMEM150C;CHRNA7;MYC
GOBP_POSITIVE_REGULATION_OF_BONE_MINERALIZATION	4/41	0.00429416	0.0828058	6.74401	TFAP2A;NELL1;PKDCC;FZD9
GOBP_RESPONSE_TO_WOUNDING	18/554	0.00428311	0.0828058	2.11597	PPL;ANXA5;SYK;FOXA2;CFLAR;GAP43;NEFL;SCARB1;BCL2;CLDN3;FGFR2;DGKB;F2R;ISL1;PCSK1;MYC;LCK;CHMP4C
GOBP_SKELETAL_SYSTEM_DEVELOPMENT	17/513	0.00447772	0.0858683	2.1588	RFLNB;PBX1;COL27A1;ZEB1;AMER1;FGFR2;TCF15;PKDCC;FLI1;ALPL;CER1;INPPL1;TFAP2A;ETS2;SATB2;DLX2;SMAD7
GOBP_POSITIVE_REGULATION_OF_FAT_CELL_DIFFERENTIATION	5/67	0.00463025	0.0878041	5.07741	SOX13;ZBTB7C;LPL;LMO3;KLF5
GOBP_GLOMERULUS_DEVELOPMENT	5/67	0.00463025	0.0878041	5.07741	LGR4;CFLAR;BCL2;KIRREL3;PODXL
GOBP_POSITIVE_REGULATION_OF_ION_TRANSPORT	11/269	0.00465456	0.0878041	2.68359	SCN1B;FHL1;ADCYAP1R1;KCNA1;ATP2C2;GSTM2;CNKSR3;STAC;F2R;VAMP8;GAL
GOBP_OSTEOBLAST_DIFFERENTIATION	10/232	0.0047564	0.0892403	2.83626	BAMBI;LGR4;CEBPD;NELL1;NPNT;FGFR2;IGFBP5;ALPL;SATB2;FHL2
GOBP_EXTERNAL_ENCAPSULATING_STRUCTURE_ORGANIZATION	12/309	0.00479379	0.0894583	2.54307	LOXL1;CFLAR;MPZL3;COL27A1;NPNT;TCF15;ADAMTS2;NTNG2;ELF3;EGFLAM;PHLDB1;COL22A1
GOBP_REGULATION_OF_HORMONE_SECRETION	10/233	0.00490043	0.0909592	2.82397	ICA1;FOXA2;NEUROD1;GRP;ARNTL;UCN3;ISL1;GHRH;VAMP8;GAL
GOBP_TRANS_SYNAPTIC_SIGNALING_BY_LIPID	2/7	0.00522354	0.0910973	20.6336	F2R;FABP5
GOBP_NEGATIVE_REGULATION_OF_MEMBRANE_DEPOLARIZATION	2/7	0.00522354	0.0910973	20.6336	FZD9;BCL2
GOBP_NEURON_MIGRATION	8/162	0.00503495	0.0910973	3.27543	SHTN1;NTNG2;NRP2;DCLK1;KIRREL3;DCDC2;ASCL1;SATB2
GOBP_CARDIAC_SEPTUM_MORPHOGENESIS	5/69	0.00524905	0.0910973	4.93077	NRP2;PROX1;FGFR2;ISL1;SMAD7
GOBP_NEURONAL_SIGNAL_TRANSDUCTION	2/7	0.00522354	0.0910973	20.6336	KCNA1;OLFM1
GOBP_BONE_MORPHOGENESIS	6/97	0.00500293	0.0910973	4.16134	COL27A1;FGFR2;TFAP2A;INPPL1;ALPL;CER1
GOBP_MICROVILLUS_ASSEMBLY	3/22	0.00518564	0.0910973	9.65282	KLF5;PODXL;ATP8B1
GOBP_REGULATION_OF_GLUCOCORTICOID_RECEPTOR_SIGNALING_PATHWAY	2/7	0.00522354	0.0910973	20.6336	ARNTL;LMO3
GOBP_CELL_FATE_DETERMINATION	4/43	0.0051023	0.0910973	6.43326	DLL1;PROX1;ISL1;ASCL1
GOBP_VESTIBULOCOCHLEAR_NERVE_MORPHOGENESIS	2/7	0.00522354	0.0910973	20.6336	NRP2;ATP8B1
GOBP_FOREBRAIN_NEURON_FATE_COMMITMENT	2/7	0.00522354	0.0910973	20.6336	SATB2;ASCL1
GOBP_POSITIVE_REGULATION_OF_GAMMA_DELTA_T_CELL_DIFFERENTIATION	2/7	0.00522354	0.0910973	20.6336	SOX13;SYK
GOBP_FAT_CELL_DIFFERENTIATION	10/234	0.00504786	0.0910973	2.81178	SOX13;ZBTB7C;CEBPD;LPL;LMO3;RETREG1;ARNTL;MB;KLF5;GNB3
GOBP_ANATOMICAL_STRUCTURE_HOMEOSTASIS	12/313	0.00529981	0.0915206	2.51009	GCNT2;SYK;NEUROD1;ATP2B2;BCL2;MBP;CLDN3;F2R;TFF3;CHRNA1;TJP2;FGGY
GOBP_SKELETAL_MUSCLE_ORGAN_DEVELOPMENT	8/164	0.00541501	0.093047	3.23527	CFLAR;DLL1;BCL2;ARNTL;CHRNA1;KLF5;YBX3;FOS
GOBP_CATION_TRANSMEMBRANE_TRANSPORT	25/889	0.00553377	0.0942969	1.82915	MCUB;FHL1;ATP2B2;TRPM8;LCK;GSTM2;KCNH8;CNKSR3;SLC17A7;CYB5A;STAC;F2R;SCNN1A;GAL;ASIC1;OPRL1;SCN1B;ATP2A3;KCNA1;SLC6A15;HPCA;ATP1A3;FGF14;ATP2C2;CHRNA7
GOBP_LUNG_ALVEOLUS_DEVELOPMENT	4/44	0.00554208	0.0942969	6.28836	PKDCC;FGFR2;FOXA1;IGFBP5
GOBP_NEURAL_RETINA_DEVELOPMENT	5/70	0.00557941	0.094469	4.86058	NEUROD1;ATP2B2;SLC17A7;TFAP2A;DLX2
GOBP_RESPONSE_TO_ORGANIC_CYCLIC_COMPOUND	25/891	0.00568954	0.095866	1.82484	ADCYAP1R1;FBXO32;BCL2;MBP;ISL1;GSTM2;NEFL;PCSK1;ASCL1;SCNN1A;OPRL1;FOXA1;LMO3;HPCA;ATP1A3;ARNTL;PDE2A;IGFBP5;PAM;FOS;CFLAR;UCN3;MYC;ALPL;MAP1LC3A
GOBP_CHEMICAL_HOMEOSTASIS	31/1181	0.00572685	0.0960285	1.7098	MCUB;FHL1;ADCYAP1R1;NEUROD1;ATP2B2;BCL2;TRPM8;LCK;FOXA2;FABP5;GSTM2;F2R;MYO5B;SCARB1;SMAD7;OPRL1;SCN1B;SCNN1A;ATP2A3;KCNA1;LPL;FOXA1;ATP1A3;IGFBP5;TESMIN;ATP2C2;FZD9;HK2;CHRNA7;MYC;CA12
GOBP_REGULATION_OF_BIOMINERALIZATION	6/100	0.0057977	0.0967491	4.03648	RFLNB;NELL1;FZD9;TFAP2A;PKDCC;FBLN7
GOBP_VENTRICULAR_SEPTUM_DEVELOPMENT	5/71	0.00592418	0.0974225	4.79235	LMO4;PROX1;FGFR2;PDE2A;SMAD7
GOBP_ENDOCRINE_PANCREAS_DEVELOPMENT	4/45	0.00600646	0.0974225	6.14984	DLL1;NEUROD1;ARNTL;FOXA2
GOBP_SUPRAMOLECULAR_FIBER_ORGANIZATION	22/754	0.0059754	0.0974225	1.89688	FAT1;PROX1;PLEKHH2;BCL2;NEFL;TUBB4A;PREX1;INPPL1;ADAMTS2;MYO5B;PSTPIP1;SHTN1;LOXL1;RFLNB;MICAL2;GAS2L3;DIAPH2;CFLAR;SHROOM3;ZYX;RND3;CHRNA7
GOBP_POSITIVE_REGULATION_OF_HYDROLASE_ACTIVITY	18/572	0.00592199	0.0974225	2.04745	ATP2A3;ADCYAP1R1;SYK;RGL3;CFLAR;CIDEB;HPCA;NPNT;MBP;PREX1;FGFR2;CLDN3;F2R;MYC;PCOLCE2;RGS10;LCK;DOCK11
GOBP_MUSCLE_TISSUE_DEVELOPMENT	14/400	0.00599617	0.0974225	2.28396	CFLAR;FOS;DLL1;PROX1;BCL2;ARNTL;FGFR2;IGFBP5;ISL1;CHRNA1;KLF5;YBX3;FHL2;SMAD7
GOBP_NEGATIVE_REGULATION_OF_REACTIVE_OXYGEN_SPECIES_METABOLIC_PROCESS	4/45	0.00600646	0.0974225	6.14984	HK2;TFAP2A;CFLAR;BCL2
GOBP_NEGATIVE_REGULATION_OF_CELL_DIFFERENTIATION	20/663	0.00604155	0.0975359	1.96144	OLIG2;DLL1;PBX1;MBP;ISL1;OVOL2;FOXA2;ZEB1;PLPP7;DLX2;SMAD7;RFLNB;FOXA1;PIAS3;ARNTL;IGFBP5;BAMBI;TCF15;MYC;ASCL1
GOBP_SEGMENTATION	6/101	0.00608201	0.0977345	3.9965	PLXNA2;TDRD7;NRP2;DLL1;TCF15;PCSK6
GOBP_REGULATION_OF_CELL_ADHESION	22/757	0.00625011	0.0999729	1.88906	SYK;DLL1;BCL2;PLEKHA2;MBP;PODXL;LCK;ITGA4;GCNT2;FOXA2;IL23A;PDE5A;PREX1;SMAD7;EPHA8;SOX13;NUAK1;FOXA1;LMO7;PLXNA2;NPNT;EGFLAM
GOBP_RESPONSE_TO_INORGANIC_SUBSTANCE	17/532	0.00637753	0.101543	2.07964	TESMIN;KCNA1;CFLAR;CPNE2;FOS;NEFL;ADCY7;HPCA;BCL2;MBP;TFAP2A;PCSK1;MYC;PAM;ASCL1;CER1;MAP1LC3A
GOBP_VENTRAL_SPINAL_CORD_DEVELOPMENT	4/46	0.00649602	0.102489	6.01726	LMO4;OLIG2;ISL1;ASCL1
GOBP_LABYRINTHINE_LAYER_DEVELOPMENT	4/46	0.00649602	0.102489	6.01726	PLCD3;FGFR2;OVOL2;ST14
GOBP_MAMMARY_GLAND_INVOLUTION	2/8	0.00689034	0.103984	18.2052	ELF3;IGFBP5
GOBP_POSITIVE_REGULATION_OF_CELL_PROLIFERATION_INVOLVED_IN_KIDNEY_DEVELOPMENT	2/8	0.00689034	0.103984	18.2052	MYC;CFLAR
GOBP_EPITHELIAL_TUBE_FORMATION	7/136	0.00682169	0.103984	3.43393	SHROOM3;LMO4;ST14;PROX1;FGFR2;PODXL;OVOL2
GOBP_BLASTODERM_SEGMENTATION	3/24	0.0066546	0.103984	8.8639	TDRD7;PCSK6;NRP2
GOBP_AMACRINE_CELL_DIFFERENTIATION	2/8	0.00689034	0.103984	18.2052	NEUROD1;DLX2
GOBP_NEUROTRANSMITTER_LOADING_INTO_SYNAPTIC_VESICLE	2/8	0.00689034	0.103984	18.2052	SLC17A7;DDC
GOBP_POSITIVE_REGULATION_OF_CHOLESTEROL_STORAGE	2/8	0.00689034	0.103984	18.2052	LPL;SCARB1
GOBP_EMBRYONIC_ORGAN_DEVELOPMENT	15/448	0.00673155	0.103984	2.18195	PLCD3;ST14;SATB2;NEUROD1;PBX1;DLL1;PROX1;ZEB1;FGFR2;MICAL2;PKDCC;KITLG;TFAP2A;DLX2;OVOL2
GOBP_OTIC_VESICLE_FORMATION	2/8	0.00689034	0.103984	18.2052	FGFR2;PROX1
GOBP_ENDOTHELIAL_CELL_FATE_COMMITMENT	2/8	0.00689034	0.103984	18.2052	DLL1;PROX1
GOBP_NEGATIVE_REGULATION_OF_CELL_POPULATION_PROLIFERATION	22/764	0.00693178	0.104157	1.87104	DLL1;NELL1;PROX1;BCL2;SPARC;ISL1;OVOL2;CER1;ZEB1;PDE5A;F2R;INPPL1;GAL;SMAD7;ZBTB7C;FGFR2;IGFBP5;CLDN3;TFAP2A;MYC;RIPPLY3;SCG2
GOBP_VENTRICULAR_CARDIAC_MUSCLE_TISSUE_MORPHOGENESIS	4/47	0.00701133	0.104898	5.89027	FGFR2;PROX1;ISL1;SMAD7
GOBP_ORGAN_GROWTH	8/172	0.00715816	0.106635	3.08392	DLL1;COL27A1;PROX1;DUSP9;BCL2;FGFR2;YBX3;CER1
GOBP_REGULATION_OF_FAT_CELL_DIFFERENTIATION	7/138	0.00737024	0.108399	3.38398	SOX13;ZBTB7C;LPL;LMO3;ARNTL;KLF5;GNB3
GOBP_REGULATION_OF_CELL_DEVELOPMENT	16/496	0.00735906	0.108399	2.09988	OLIG2;SHTN1;PLXNA2;RFLNB;PTPRZ1;DLL1;NEFL;BCL2;PDE5A;MBP;PREX1;ARNTL;MYC;ASCL1;DLX2;SMAD7
GOBP_ENDOTHELIUM_DEVELOPMENT	7/138	0.00737024	0.108399	3.38398	DLL1;PROX1;ZEB1;CLDN3;PDE2A;TJP2;COL22A1
GOBP_REGULATION_OF_CELL_DEATH	39/1607	0.00741875	0.108476	1.58376	ADCYAP1R1;SYK;BMF;NEUROD1;DLL1;BCL2;ISL1;FHL2;LCK;ITGA4;PTPRZ1;NEFL;F2R;CIDEB;YBX3;GAL;TNFRSF25;FOXA1;FGFR2;RASSF6;MECOM;LTBR;KRT18;FOS;ANXA5;MEIS3;SCG2;CFLAR;FZD9;RETREG1;DUSP9;RNF183;TFAP2A;CHRNA7;MYC;ASCL1;KITLG;OLFM1;CHMP4C
GOBP_PEPTIDE_TRANSPORT	10/248	0.00750048	0.108476	2.65139	ICA1;FOXA2;NEUROD1;GRP;ARNTL;UCN3;ISL1;GHRH;RIMS2;GAL
GOBP_REGULATION_OF_SKELETAL_MUSCLE_TISSUE_DEVELOPMENT	3/25	0.00747241	0.108476	8.51585	DLL1;YBX3;BCL2
GOBP_CELL_SURFACE_RECEPTOR_SIGNALING_PATHWAY_INVOLVED_IN_CELL_CELL_SIGNALING	17/541	0.00748213	0.108476	2.04408	BAMBI;SOX13;ZEB2;LGR4;FZD9;AMER1;ARNTL;FGFR2;DCDC2;CHRNA7;ISL1;CHRNA1;EDA;RIMS2;ANKRD6;CER1;MPP2
GOBP_REGULATION_OF_ION_TRANSPORT	20/677	0.00753489	0.108521	1.91944	FHL1;ADCYAP1R1;SYK;BCL2;ANO9;ATP8B1;GSTM2;KCNH8;CNKSR3;STAC;NKAIN2;F2R;VAMP8;GAL;OPRL1;SCN1B;KCNA1;HPCA;FGF14;ATP2C2
GOBP_EPIDERMIS_DEVELOPMENT	12/329	0.0077643	0.111363	2.38616	PPL;LGR4;SOX21;ST14;FABP5;DLL1;BCL2;FGFR2;IGFBP5;EDA;OVOL2;GAL
GOBP_SYMPATHETIC_GANGLION_DEVELOPMENT	2/9	0.00876454	0.111883	16.288	NRP2;ASCL1
GOBP_GLYCOPROTEIN_METABOLIC_PROCESS	13/375	0.00857599	0.111883	2.2634	GCNT1;GALNT7;MGAT4B;GCNT2;CHST15;B3GALT4;BCL2;CTSL;EGFLAM;PCSK6;B3GNT5;MGAT4A;RAMP1
GOBP_OUTFLOW_TRACT_SEPTUM_MORPHOGENESIS	3/26	0.00834703	0.111883	8.19407	FGFR2;NRP2;ISL1
GOBP_REGULATION_OF_MEMBRANE_PERMEABILITY	5/76	0.00787528	0.111883	4.47794	FZD9;HK2;BCL2;CLDN3;TJP2
GOBP_NEURAL_PRECURSOR_CELL_PROLIFERATION	7/142	0.00856438	0.111883	3.2883	KCNA1;PTPRZ1;PROX1;FZD9;FGFR2;ASCL1;TOX
GOBP_SODIUM_ION_TRANSMEMBRANE_TRANSPORT	8/175	0.00791066	0.111883	3.03072	ASIC1;SCN1B;SLC6A15;CNKSR3;ATP1A3;SLC17A7;FGF14;SCNN1A
GOBP_REGULATION_OF_BONE_MINERALIZATION	5/78	0.00876757	0.111883	4.36339	RFLNB;NELL1;FZD9;TFAP2A;PKDCC
GOBP_INSULIN_SECRETION	8/178	0.00872113	0.111883	2.97931	ICA1;FOXA2;NEUROD1;ARNTL;UCN3;ISL1;RIMS2;GAL
GOBP_REGULATION_OF_HETEROTYPIC_CELL_CELL_ADHESION	3/26	0.00834703	0.111883	8.19407	MBP;GCNT2;LCK
GOBP_MELANOCYTE_DIFFERENTIATION	3/26	0.00834703	0.111883	8.19407	KITLG;ZEB2;BCL2
GOBP_PRIMITIVE_STREAK_FORMATION	2/9	0.00876454	0.111883	16.288	ETS2;FOXA2
GOBP_SKELETAL_MUSCLE_TISSUE_GROWTH	2/9	0.00876454	0.111883	16.288	DLL1;CHRNA1
GOBP_CENTRAL_NERVOUS_SYSTEM_NEURON_DEVELOPMENT	5/78	0.00876757	0.111883	4.36339	SCN1B;NRP2;DCLK1;FGFR2;ASCL1
GOBP_NEGATIVE_REGULATION_OF_DEVELOPMENTAL_PROCESS	25/922	0.0086097	0.111883	1.76051	OLIG2;DLL1;PBX1;BCL2;SPARC;MBP;ISL1;OVOL2;CER1;FOXA2;ZEB1;PLPP7;DLX2;YBX3;SMAD7;RFLNB;FOXA1;PIAS3;ARNTL;IGFBP5;BAMBI;CFLAR;TCF15;MYC;ASCL1
GOBP_REGULATION_OF_PROTEIN_SECRETION	10/251	0.00812905	0.111883	2.61935	ICA1;FOXA2;NEUROD1;ARNTL;UCN3;PCSK1;ISL1;PAM;F2R;RHBDF2
GOBP_EMBRYONIC_CAMERA_TYPE_EYE_MORPHOGENESIS	3/26	0.00834703	0.111883	8.19407	TFAP2A;PROX1;ZEB1
GOBP_POSITIVE_REGULATION_OF_PEROXISOME_PROLIFERATOR_ACTIVATED_RECEPTOR_SIGNALING_PATHWAY	2/9	0.00876454	0.111883	16.288	LMO3;FABP5
GOBP_CEREBRAL_CORTEX_NEURON_DIFFERENTIATION	3/26	0.00834703	0.111883	8.19407	DLX2;TOX;ASCL1
GOBP_POSITIVE_REGULATION_OF_OSSIFICATION	4/50	0.00871714	0.111883	5.53948	TFAP2A;NELL1;PKDCC;FZD9
GOBP_MARGINAL_ZONE_B_CELL_DIFFERENTIATION	2/9	0.00876454	0.111883	16.288	DLL1;DOCK11
GOBP_SECRETION	25/917	0.0080693	0.111883	1.77059	SYK;SNCAIP;NEUROD1;ISL1;PCSK6;FOXA2;OLFM2;F2R;PCSK1;VAMP8;RHBDF2;ASIC1;OPRL1;GAL;GRP;ARNTL;CADPS2;PAM;GHRH;RIMS2;ICA1;HK2;UCN3;MYC;SCG2
GOBP_POSITIVE_REGULATION_OF_CHEMOKINE_C_X_C_MOTIF_LIGAND_2_PRODUCTION	2/9	0.00876454	0.111883	16.288	MBP;LPL
GOBP_HEART_MORPHOGENESIS	10/251	0.00812905	0.111883	2.61935	NRP2;DLL1;PROX1;FGFR2;MICAL2;ISL1;OVOL2;FHL2;OLFM1;SMAD7
GOBP_SKELETAL_MYOFIBRIL_ASSEMBLY	2/9	0.00876454	0.111883	16.288	PROX1;CFLAR
GOBP_POSITIVE_REGULATION_OF_GAMMA_DELTA_T_CELL_ACTIVATION	2/9	0.00876454	0.111883	16.288	SOX13;SYK
GOBP_PROSTATE_GLANDULAR_ACINUS_DEVELOPMENT	2/9	0.00876454	0.111883	16.288	FGFR2;FOXA1
GOBP_DIGESTIVE_SYSTEM_DEVELOPMENT	7/141	0.00825338	0.111883	3.31171	LGR4;BCL2;FGFR2;PKDCC;ASCL1;KLF5;OVOL2
GOBP_CRANIAL_NERVE_FORMATION	2/9	0.00876454	0.111883	16.288	TFAP2A;ATP8B1
GOBP_REGULATION_OF_GAMMA_DELTA_T_CELL_DIFFERENTIATION	2/9	0.00876454	0.111883	16.288	SOX13;SYK
GOBP_RESPONSE_TO_OXYGEN_CONTAINING_COMPOUND	39/1620	0.00842618	0.111883	1.56988	ADCYAP1R1;FBXO32;NEUROD1;BCL2;MBP;RGS10;ITGA4;FOXA2;NEFL;ZEB1;F2R;INPPL1;PCSK1;CPEB1;ASCL1;SCARB1;GAL;OPRL1;MAPKAPK3;LOXL1;LPL;ADCY7;FOXA1;HPCA;ATP1A3;FGFR2;PDE2A;IGFBP5;PAM;FOS;GCNT1;AKR1B10;CFLAR;CLDN3;CHRNA7;UCN3;MYC;ALPL;MAP1LC3A
GOBP_ERK1_AND_ERK2_CASCADE	12/335	0.0088917	0.112229	2.34273	GCNT2;SYK;CFLAR;LMO3;CNKSR3;DUSP9;NPNT;FGFR2;MTURN;F2R;MYC;CHRNA7
GOBP_POSITIVE_REGULATION_OF_CYSTEINE_TYPE_ENDOPEPTIDASE_ACTIVITY	7/143	0.00888391	0.112229	3.26521	ATP2A3;SYK;CFLAR;MYC;F2R;LCK;CIDEB
GOBP_NEGATIVE_REGULATION_OF_NEURON_APOPTOTIC_PROCESS	7/143	0.00888391	0.112229	3.26521	PTPRZ1;NEFL;FZD9;RETREG1;BCL2;F2R;ISL1
GOBP_BONE_DEVELOPMENT	9/216	0.00893835	0.112409	2.74896	RFLNB;COL27A1;AMER1;FGFR2;FLI1;INPPL1;TFAP2A;ALPL;CER1
GOBP_POSITIVE_REGULATION_OF_CELL_DEVELOPMENT	11/295	0.00906629	0.113607	2.44408	OLIG2;SHTN1;PLXNA2;PTPRZ1;NEFL;BCL2;PDE5A;PREX1;MYC;ASCL1;SMAD7
GOBP_CYCLIC_NUCLEOTIDE_MEDIATED_SIGNALING	5/79	0.0092389	0.114161	4.30828	OPRL1;ADCYAP1R1;PDE2A;KSR1;GAL
GOBP_ION_HOMEOSTASIS	22/784	0.00922281	0.114161	1.82135	MCUB;FHL1;ADCYAP1R1;ATP2B2;BCL2;TRPM8;LCK;GSTM2;F2R;SCNN1A;SMAD7;OPRL1;SCN1B;ATP2A3;KCNA1;ATP1A3;TESMIN;ATP2C2;FZD9;CHRNA7;MYC;CA12
GOBP_REGULATION_OF_OSTEOBLAST_PROLIFERATION	3/27	0.00927929	0.114161	7.89568	FGFR2;NELL1;BCL2
GOBP_ESTABLISHMENT_OR_MAINTENANCE_OF_MONOPOLAR_CELL_POLARITY	3/27	0.00927929	0.114161	7.89568	FAT1;PATJ;TCF15
GOBP_PROTEIN_KINASE_C_ACTIVATING_G_PROTEIN_COUPLED_RECEPTOR_SIGNALING_PATHWAY	3/27	0.00927929	0.114161	7.89568	GAP43;F2R;DGKB
GOBP_POSITIVE_REGULATION_OF_CATALYTIC_ACTIVITY	29/1124	0.00932769	0.114161	1.67574	ADCYAP1R1;SYK;LMO4;PROX1;BCL2;MBP;RGS10;CAMKK1;LCK;RGL3;DOCK11;IL23A;PDE5A;PREX1;PCOLCE2;F2R;SCARB1;EPHA8;ATP2A3;HPCA;FGFR2;MST1R;CFLAR;NPNT;CLDN3;CHRNA7;MYC;KITLG;CIDEB
GOBP_POSITIVE_REGULATION_OF_NEURAL_PRECURSOR_CELL_PROLIFERATION	4/51	0.00934077	0.114161	5.43163	FZD9;PROX1;TOX;ASCL1
GOBP_CYTOSKELETON_ORGANIZATION	35/1426	0.00938621	0.114314	1.59702	PPL;FAT1;PROX1;PLEKHH2;ABLIM2;BCL2;PRPH;FARP1;SPAG1;NEFL;TUBB4A;PREX1;INPPL1;SMIM22;MYO5B;PSTPIP1;SHTN1;RFLNB;FGD3;CFAP44;PATJ;MICAL2;SYNE3;GAS2L3;PAM;KRT18;DIAPH2;CFLAR;SHROOM3;ZYX;RND3;CLDN3;JHY;PHLDB1;CHMP4C
GOBP_ALPHA_BETA_T_CELL_DIFFERENTIATION	6/111	0.00950866	0.115401	3.63615	SYK;IL23A;BCL2;CTSL;TOX;SMAD7
GOBP_CELLULAR_RESPONSE_TO_INORGANIC_SUBSTANCE	9/219	0.00973018	0.117678	2.71095	KCNA1;CFLAR;CPNE2;ADCY7;HPCA;TFAP2A;CER1;FOS;MAP1LC3A
GOBP_POSITIVE_REGULATION_OF_CELL_POPULATION_PROLIFERATION	25/932	0.0097797	0.117866	1.74067	SYK;DLL1;PBX1;PROX1;BCL2;ISL1;TOX;ITGA4;GCNT2;IL23A;F2R;NRP2;FGFR2;IGFBP5;GHRH;MST1R;BAMBI;MEIS3;CFLAR;FZD9;CHRNA7;MYC;ASCL1;KITLG;SCG2
GOBP_REGULATION_OF_PEPTIDE_TRANSPORT	8/182	0.00989645	0.11886	2.91339	ICA1;FOXA2;NEUROD1;GRP;ARNTL;UCN3;ISL1;GHRH
GOBP_CELLULAR_RESPONSE_TO_ENDOGENOUS_STIMULUS	33/1331	0.0100396	0.120163	1.61153	ZEB2;LGR4;FBXO32;ISL1;PCSK6;OVOL2;CER1;ITGA4;GCNT2;GSTM2;ZEB1;CTSL;CPEB1;RAMP1;SCNN1A;SMAD7;DDC;EPHA8;LPL;FOXA1;LMO3;ATP1A3;ARNTL;FGFR2;PDE2A;IGFBP5;FOS;BAMBI;CFLAR;ZYX;NPNT;UCN3;MYC
GOBP_MUSCLE_CELL_DIFFERENTIATION	13/383	0.0101156	0.120657	2.21524	CFLAR;DLL1;PROX1;OLFM2;ZEB1;BCL2;NPNT;PLPP7;FGFR2;IGFBP5;ISL1;KLF5;FHL2
GOBP_MUSCLE_ORGAN_MORPHOGENESIS	5/81	0.0102334	0.121229	4.20211	PROX1;FGFR2;TCF15;ISL1;SMAD7
GOBP_NERVE_DEVELOPMENT	5/81	0.0102334	0.121229	4.20211	ITGA4;NRP2;TFAP2A;ISL1;ATP8B1
GOBP_REGULATION_OF_BODY_FLUID_LEVELS	13/384	0.0103223	0.121866	2.20936	OPRL1;ANXA5;SCNN1A;SYK;FOXA2;HK2;DGKB;FLI1;F2R;PAM;MYO5B;VAMP8;LCK
GOBP_EPITHELIAL_CELL_DIFFERENTIATION_INVOLVED_IN_PROSTATE_GLAND_DEVELOPMENT	2/10	0.010839	0.122548	14.736	FGFR2;FOXA1
GOBP_RESPONSE_TO_EXTRACELLULAR_STIMULUS	15/472	0.0105679	0.122548	2.06845	ITGA4;FOXA2;NUAK1;LPL;CIDEB;PROX1;ZEB1;BCL2;UCN3;PCSK1;ALPL;GHRH;ASCL1;FOS;MAP1LC3A
GOBP_REGULATION_OF_POSTSYNAPTIC_CYTOSOLIC_CALCIUM_ION_CONCENTRATION	2/10	0.010839	0.122548	14.736	FZD9;ATP2B2
GOBP_VENTRICULAR_CARDIAC_MUSCLE_CELL_DEVELOPMENT	2/10	0.010839	0.122548	14.736	FHL2;PROX1
GOBP_RESPONSE_TO_AXON_INJURY	5/82	0.0107571	0.122548	4.15096	NEFL;GAP43;BCL2;ISL1;PCSK1
GOBP_PONS_DEVELOPMENT	2/10	0.010839	0.122548	14.736	ASCL1;BCL2
GOBP_VESTIBULOCOCHLEAR_NERVE_DEVELOPMENT	2/10	0.010839	0.122548	14.736	NRP2;ATP8B1
GOBP_POSITIVE_REGULATION_OF_EPITHELIAL_TO_MESENCHYMAL_TRANSITION	4/53	0.0106735	0.122548	5.22803	BAMBI;OLFM1;GCNT2;ISL1
GOBP_RETROGRADE_TRANS_SYNAPTIC_SIGNALING	2/10	0.010839	0.122548	14.736	FARP1;FABP5
GOBP_OTIC_VESICLE_MORPHOGENESIS	2/10	0.010839	0.122548	14.736	FGFR2;PROX1
GOBP_NEGATIVE_REGULATION_OF_TRANSCRIPTION_BY_COMPETITIVE_PROMOTER_BINDING	2/10	0.010839	0.122548	14.736	TFAP2A;SMAD7
GOBP_CEREBRAL_CORTEX_GABAERGIC_INTERNEURON_DIFFERENTIATION	2/10	0.010839	0.122548	14.736	DLX2;ASCL1
GOBP_BRANCHING_MORPHOGENESIS_OF_A_NERVE	2/10	0.010839	0.122548	14.736	FGFR2;DLX2
GOBP_REGULATION_OF_CAMP_MEDIATED_SIGNALING	3/29	0.0113196	0.122782	7.35961	OPRL1;ADCYAP1R1;PDE2A
GOBP_REGULATION_OF_MESENCHYMAL_CELL_PROLIFERATION	3/29	0.0113196	0.122782	7.35961	FGFR2;MYC;ZEB1
GOBP_PHARYNGEAL_SYSTEM_DEVELOPMENT	3/29	0.0113196	0.122782	7.35961	PLXNA2;RIPPLY3;ISL1
GOBP_CRANIAL_NERVE_MORPHOGENESIS	3/29	0.0113196	0.122782	7.35961	TFAP2A;NRP2;ATP8B1
GOBP_REGULATION_OF_NEURAL_PRECURSOR_CELL_PROLIFERATION	5/83	0.0112988	0.122782	4.10103	PTPRZ1;PROX1;FZD9;ASCL1;TOX
GOBP_T_CELL_DIFFERENTIATION	10/263	0.0110574	0.122782	2.49846	SOX13;SYK;IL23A;ZEB1;BCL2;PREX1;TOX;CTSL;LCK;SMAD7
GOBP_MEMBRANE_DEPOLARIZATION	5/83	0.0112988	0.122782	4.10103	SCN1B;FHL1;FZD9;BCL2;SMAD7
GOBP_REGULATION_OF_CELL_SHAPE	7/149	0.0109877	0.122782	3.13317	BAMBI;PLXNA2;SHROOM3;FGD3;FBLIM1;RND3;SYNE3
GOBP_CELLULAR_RESPONSE_TO_EXTERNAL_STIMULUS	11/303	0.0109287	0.122782	2.37865	ITGA4;FOXA2;NUAK1;LPL;BCL2;TMEM150C;UCN3;PDE2A;LTBR;FOS;MAP1LC3A
GOBP_SYNAPTIC_TRANSMISSION_CHOLINERGIC	3/29	0.0113196	0.122782	7.35961	CHRFAM7A;CHRNA7;CHRNA1
GOBP_REGENERATION	8/186	0.0111857	0.122782	2.8503	CFLAR;GAP43;NEFL;FZD9;BCL2;MYC;ISL1;KLF5
GOBP_REGULATION_OF_SENSORY_PERCEPTION	3/29	0.0113196	0.122782	7.35961	OPRL1;F2R;FABP5
GOBP_EXPORT_FROM_CELL	23/845	0.0110403	0.122782	1.7653	SYK;SNCAIP;NEUROD1;ISL1;PCSK6;FOXA2;OLFM2;F2R;PCSK1;VAMP8;RHBDF2;ASIC1;GAL;GRP;ATP1A3;ARNTL;CADPS2;PAM;GHRH;RIMS2;ICA1;UCN3;SCG2
GOBP_CRANIAL_NERVE_DEVELOPMENT	4/54	0.0113835	0.123091	5.13183	TFAP2A;NRP2;ISL1;ATP8B1
GOBP_CANONICAL_WNT_SIGNALING_PATHWAY	11/307	0.0119634	0.128561	2.3472	BAMBI;SOX13;ZEB2;LGR4;FZD9;AMER1;ARNTL;FGFR2;ISL1;EDA;ANKRD6
GOBP_REGULATION_OF_TRANSMEMBRANE_TRANSPORT	17/569	0.0119375	0.128561	1.94064	OPRL1;SCN1B;FHL1;KCNA1;FABP5;GSTM2;KCNH8;HPCA;CNKSR3;HK2;BCL2;FGF14;STAC;F2R;MYC;ANO9;GAL
GOBP_CARTILAGE_DEVELOPMENT	8/189	0.0122311	0.129253	2.80473	RFLNB;COL27A1;ZEB1;PKDCC;DLX2;SATB2;CER1;SMAD7
GOBP_REGULATION_OF_PROGRAMMED_NECROTIC_CELL_DEATH	3/30	0.0124289	0.129253	7.11794	FZD9;YBX3;CFLAR
GOBP_MULTICELLULAR_ORGANISMAL_MOVEMENT	4/55	0.0121232	0.129253	5.0391	GSTM2;STAC;ASCL1;CHRNA1
GOBP_SPINAL_CORD_MOTOR_NEURON_DIFFERENTIATION	3/30	0.0124289	0.129253	7.11794	LMO4;OLIG2;ISL1
GOBP_ENTEROENDOCRINE_CELL_DIFFERENTIATION	3/30	0.0124289	0.129253	7.11794	DLL1;NEUROD1;ARNTL
GOBP_LYMPH_VESSEL_DEVELOPMENT	3/30	0.0124289	0.129253	7.11794	LGALS8;PROX1;SYK
GOBP_CHONDROCYTE_DEVELOPMENT	3/30	0.0124289	0.129253	7.11794	COL27A1;RFLNB;SMAD7
GOBP_NEURON_PROJECTION_ARBORIZATION	3/30	0.0124289	0.129253	7.11794	GRIP1;CHRNA7;NTNG2
GOBP_REGULATION_OF_MUSCLE_CELL_DIFFERENTIATION	7/152	0.0121654	0.129253	3.07105	DLL1;PROX1;ZEB1;BCL2;OLFM2;PLPP7;FGFR2
GOBP_MICROVILLUS_ORGANIZATION	3/30	0.0124289	0.129253	7.11794	KLF5;PODXL;ATP8B1
GOBP_CELL_ADHESION_MEDIATED_BY_INTEGRIN	5/85	0.0124375	0.129253	4.00468	ITGA4;EPHA8;SYK;NPNT;PODXL
GOBP_RESPONSE_TO_KETONE	8/190	0.012595	0.130111	2.78986	CFLAR;FBXO32;NEFL;HPCA;MBP;UCN3;MYC;FOS
GOBP_EYE_MORPHOGENESIS	7/153	0.0125774	0.130111	3.05088	TDRD7;FAT1;DLL1;PROX1;ZEB1;BCL2;TFAP2A
GOBP_POSITIVE_REGULATION_OF_METALLOPEPTIDASE_ACTIVITY	2/11	0.0131068	0.130354	13.4539	MBP;CLDN3
GOBP_ENDOCHONDRAL_BONE_MORPHOGENESIS	4/56	0.012893	0.130354	4.94965	ALPL;COL27A1;CER1;INPPL1
GOBP_POSITIVE_REGULATION_OF_INTRACELLULAR_STEROID_HORMONE_RECEPTOR_SIGNALING_PATHWAY	2/11	0.0131068	0.130354	13.4539	FOXA1;LMO3
GOBP_RELEASE_OF_CYTOCHROME_C_FROM_MITOCHONDRIA	4/56	0.012893	0.130354	4.94965	BMF;CIDEB;FZD9;BCL2
GOBP_POSITIVE_REGULATION_OF_CELL_CELL_ADHESION_MEDIATED_BY_CADHERIN	2/11	0.0131068	0.130354	13.4539	FOXA1;FOXA2
GOBP_REGULATION_OF_GAMMA_DELTA_T_CELL_ACTIVATION	2/11	0.0131068	0.130354	13.4539	SOX13;SYK
GOBP_VENTRICULAR_CARDIAC_MUSCLE_TISSUE_DEVELOPMENT	4/56	0.012893	0.130354	4.94965	FGFR2;PROX1;ISL1;SMAD7
GOBP_LIMB_BUD_FORMATION	2/11	0.0131068	0.130354	13.4539	PLXNA2;FGFR2
GOBP_REGULATION_OF_CHLORIDE_TRANSPORT	2/11	0.0131068	0.130354	13.4539	ATP8B1;ANO9
GOBP_POSTSYNAPTIC_CYTOSKELETON_ORGANIZATION	2/11	0.0131068	0.130354	13.4539	NEFL;FARP1
GOBP_NEGATIVE_REGULATION_OF_CAMP_MEDIATED_SIGNALING	2/11	0.0131068	0.130354	13.4539	OPRL1;PDE2A
GOBP_EMBRYONIC_CAMERA_TYPE_EYE_FORMATION	2/11	0.0131068	0.130354	13.4539	TFAP2A;PROX1
GOBP_NEURAL_TUBE_DEVELOPMENT	7/154	0.0129994	0.130354	3.03097	PLXNA2;ST14;LMO4;SHROOM3;FOXA1;PROX1;OVOL2
GOBP_POSITIVE_REGULATION_OF_CELL_ADHESION	14/442	0.0136187	0.133911	2.06252	ITGA4;SOX13;GCNT2;SYK;FOXA2;IL23A;FOXA1;PLEKHA2;NPNT;PREX1;PODXL;EGFLAM;LCK;SMAD7
GOBP_RESPONSE_TO_IRON_ION	3/31	0.0135982	0.133911	6.89161	TFAP2A;MAP1LC3A;BCL2
GOBP_BONE_GROWTH	3/31	0.0135982	0.133911	6.89161	FGFR2;CER1;COL27A1
GOBP_RESPONSE_TO_MINERALOCORTICOID	3/31	0.0135982	0.133911	6.89161	NEFL;UCN3;FOS
GOBP_OOCYTE_DIFFERENTIATION	4/57	0.0136934	0.134265	4.86332	PDE5A;NPM2;TDRD7;BCL2
GOBP_RESPONSE_TO_ESTRADIOL	6/121	0.0141302	0.138158	3.33512	OPRL1;ADCYAP1R1;CFLAR;FOXA1;MYC;PAM
GOBP_POSITIVE_REGULATION_OF_MAPK_CASCADE	15/489	0.0142007	0.138456	1.99479	EPHA8;GCNT2;SYK;CFLAR;NPNT;PDE5A;FGFR2;MTURN;F2R;KSR1;LTBR;CHRNA7;ANKRD6;KITLG;MST1R
GOBP_DORSAL_VENTRAL_PATTERN_FORMATION	5/88	0.0142874	0.138912	3.86831	HOXD11;FOXA1;ASCL1;OVOL2;CER1
GOBP_NEURON_PROJECTION_REGENERATION	4/58	0.0145246	0.140824	4.77993	GAP43;NEFL;ISL1;BCL2
GOBP_CAMERA_TYPE_EYE_MORPHOGENESIS	6/122	0.0146651	0.141005	3.30772	TDRD7;FAT1;DLL1;PROX1;ZEB1;TFAP2A
GOBP_CELL_CELL_ADHESION	24/916	0.0146206	0.141005	1.69714	SYK;FAT1;BCL2;MBP;PODXL;MPZL2;LCK;ITGA4;GCNT2;FOXA2;IL23A;PDE5A;KIRREL3;NTNG2;SMAD7;SOX13;FOXA1;KIRREL2;KRT18;GCNT1;FBLIM1;NPNT;CLDN3;TJP2
GOBP_POSITIVE_REGULATION_OF_HORMONE_SECRETION	6/122	0.0146651	0.141005	3.30772	GRP;UCN3;ISL1;GHRH;VAMP8;GAL
GOBP_REGULATION_OF_HEMOPOIESIS	12/359	0.0147269	0.141207	2.18353	SOX13;SYK;DLL1;IL23A;ZEB1;PIAS3;MTURN;MYC;KITLG;FOS;TOX;SMAD7
GOBP_MYELOID_CELL_APOPTOTIC_PROCESS	3/32	0.0148281	0.141786	6.67921	CTSL;KITLG;BCL2
GOBP_MESENCHYMAL_CELL_DEVELOPMENT	5/89	0.0149429	0.142491	3.82489	NRP2;OVOL2;BCL2;ISL1;KITLG
GOBP_ADAPTIVE_THERMOGENESIS	7/159	0.0152634	0.145148	2.93518	LGR4;SYK;FABP5;ARNTL;TRPM8;ALPL;DECR1
GOBP_TRIGEMINAL_NERVE_DEVELOPMENT	2/12	0.0155611	0.145586	12.3769	TFAP2A;ISL1
GOBP_GLIAL_CELL_FATE_COMMITMENT	2/12	0.0155611	0.145586	12.3769	OLIG2;ASCL1
GOBP_SPINAL_CORD_ASSOCIATION_NEURON_DIFFERENTIATION	2/12	0.0155611	0.145586	12.3769	LMO4;ASCL1
GOBP_POSITIVE_REGULATION_OF_INSULIN_LIKE_GROWTH_FACTOR_RECEPTOR_SIGNALING_PATHWAY	2/12	0.0155611	0.145586	12.3769	GHRH;IGFBP5
GOBP_NEUROBLAST_PROLIFERATION	4/59	0.0153871	0.145586	4.69935	FGFR2;KCNA1;FZD9;ASCL1
GOBP_ENDOCARDIUM_DEVELOPMENT	2/12	0.0155611	0.145586	12.3769	OVOL2;PROX1
GOBP_CARDIAC_VENTRICLE_DEVELOPMENT	6/124	0.015777	0.146815	3.25424	LMO4;PROX1;FGFR2;PDE2A;ISL1;SMAD7
GOBP_POSTSYNAPSE_ORGANIZATION	7/160	0.0157478	0.146815	2.91674	NRP2;GAP43;NEFL;FZD9;CHRNA7;NTNG2;FARP1
GOBP_NEURON_CELLULAR_HOMEOSTASIS	3/33	0.0161189	0.148013	6.47949	FGGY;CHRNA1;ATP2B2
GOBP_EMBRYONIC_DIGESTIVE_TRACT_DEVELOPMENT	3/33	0.0161189	0.148013	6.47949	FGFR2;OVOL2;PKDCC
GOBP_POSITIVE_REGULATION_OF_LOCOMOTION	17/588	0.0160027	0.148013	1.87605	ITGA4;SHTN1;GCNT2;NRP2;SCG2;IL23A;PROX1;BCL2;SPARC;CLDN3;PODXL;F2R;MYC;IGFBP5;KITLG;SCARB1;SMIM22
GOBP_NEURON_APOPTOTIC_PROCESS	9/238	0.0160321	0.148013	2.49247	PTPRZ1;NEFL;FZD9;BCL2;RETREG1;TFAP2A;F2R;ISL1;ASCL1
GOBP_OSTEOBLAST_PROLIFERATION	3/33	0.0161189	0.148013	6.47949	FGFR2;NELL1;BCL2
GOBP_CARDIAC_MUSCLE_TISSUE_MORPHOGENESIS	4/60	0.0162811	0.148325	4.62143	FGFR2;PROX1;ISL1;SMAD7
GOBP_RESPIRATORY_SYSTEM_DEVELOPMENT	8/199	0.0162366	0.148325	2.66273	FOXA1;PROX1;FGFR2;PKDCC;IGFBP5;ADAMTS2;EDA;ASCL1
GOBP_NEURAL_CREST_CELL_MIGRATION	4/60	0.0162811	0.148325	4.62143	KITLG;OVOL2;ISL1;NRP2
GOBP_POSITIVE_REGULATION_OF_INTRACELLULAR_SIGNAL_TRANSDUCTION	25/977	0.0167526	0.152221	1.65641	ADCYAP1R1;SYK;PROX1;MTURN;PLEKHG5;LCK;GCNT2;IL23A;PDE5A;F2R;KSR1;EDA;EPHA8;FGFR2;IGFBP5;LTBR;ANKRD6;MST1R;MEIS3;CFLAR;NPNT;RNF183;CHRNA7;MYC;KITLG
GOBP_EMBRYONIC_SKELETAL_SYSTEM_DEVELOPMENT	6/126	0.0169458	0.153574	3.20245	PBX1;ZEB1;FGFR2;TFAP2A;DLX2;SATB2
GOBP_REGULATION_OF_DEVELOPMENTAL_GROWTH	11/325	0.0175699	0.154415	2.21527	SHTN1;DLL1;PROX1;DUSP9;BCL2;FGFR2;GHRH;RIMS2;YBX3;OLFM1;SMAD7
GOBP_ECTODERMAL_PLACODE_DEVELOPMENT	2/13	0.0181953	0.154415	11.4595	EDA;PROX1
GOBP_RESPONSE_TO_TOXIC_SUBSTANCE	9/241	0.0172505	0.154415	2.46111	AKR1B10;GPX8;GSTM2;NEFL;SRXN1;BCL2;DDC;MBP;FOS
GOBP_HETEROTYPIC_CELL_CELL_ADHESION	4/62	0.0181654	0.154415	4.47307	ITGA4;MBP;GCNT2;LCK
GOBP_CAMERA_TYPE_EYE_DEVELOPMENT	11/326	0.0179305	0.154415	2.20837	TDRD7;FAT1;NEUROD1;DLL1;HPCA;PROX1;ZEB1;ATP2B2;SLC17A7;TFAP2A;DLX2
GOBP_BRANCHING_INVOLVED_IN_LABYRINTHINE_LAYER_MORPHOGENESIS	2/13	0.0181953	0.154415	11.4595	FGFR2;ST14
GOBP_PALLIUM_DEVELOPMENT	7/163	0.0172664	0.154415	2.86276	KCNA1;NEUROD1;NEFL;PROX1;KIRREL3;ASCL1;DLX2
GOBP_CIRCULATORY_SYSTEM_PROCESS	17/593	0.0172336	0.154415	1.85974	OPRL1;SCN1B;ATP2A3;FABP5;GSTM2;DLL1;SMAD7;ATP2B2;PDE5A;ATP1A3;NCALD;FLI1;F2R;ISL1;PDE2A;TJP2;GNB3
GOBP_EMBRYONIC_SKELETAL_SYSTEM_MORPHOGENESIS	5/93	0.0177656	0.154415	3.66048	ZEB1;FGFR2;TFAP2A;DLX2;SATB2
GOBP_REGULATION_OF_INTRACELLULAR_SIGNAL_TRANSDUCTION	39/1701	0.0176042	0.154415	1.48819	ADCYAP1R1;SYK;PROX1;BCL2;MTURN;PLEKHG5;FHL2;LCK;GCNT2;IL23A;CNKSR3;PDE5A;PREX1;F2R;KSR1;EDA;YBX3;OPRL1;EPHA8;FGD3;NUAK1;LMO3;ARNTL;FGFR2;EPS8L2;MECOM;PDE2A;LTBR;IGFBP5;ANKRD6;MST1R;MEIS3;CFLAR;DUSP9;RNF183;NPNT;CHRNA7;MYC;KITLG
GOBP_MULTICELLULAR_ORGANISMAL_SIGNALING	7/164	0.0177948	0.154415	2.84521	SCN1B;ATP2A3;KCNA1;ATP2B2;ATP1A3;ISL1;CHRNA1
GOBP_EPIDERMIS_MORPHOGENESIS	3/34	0.0174708	0.154415	6.29134	FGFR2;IGFBP5;BCL2
GOBP_CYCLIC_NUCLEOTIDE_CATABOLIC_PROCESS	2/13	0.0181953	0.154415	11.4595	PDE5A;PDE2A
GOBP_GABAERGIC_NEURON_DIFFERENTIATION	2/13	0.0181953	0.154415	11.4595	DLX2;ASCL1
GOBP_GAMMA_DELTA_T_CELL_DIFFERENTIATION	2/13	0.0181953	0.154415	11.4595	SOX13;SYK
GOBP_NEGATIVE_REGULATION_OF_MUSCLE_TISSUE_DEVELOPMENT	2/13	0.0181953	0.154415	11.4595	YBX3;IGFBP5
GOBP_REGULATION_OF_LEUKOCYTE_DIFFERENTIATION	10/284	0.0180213	0.154415	2.31145	SOX13;SYK;IL23A;ZEB1;PIAS3;MYC;KITLG;FOS;TOX;SMAD7
GOBP_VENTRAL_SPINAL_CORD_INTERNEURON_DIFFERENTIATION	2/13	0.0181953	0.154415	11.4595	LMO4;ASCL1
GOBP_RESPONSE_TO_MACROPHAGE_COLONY_STIMULATING_FACTOR	2/13	0.0181953	0.154415	11.4595	PDE2A;MST1R
GOBP_ESTABLISHMENT_OF_PROTEIN_LOCALIZATION_TO_PLASMA_MEMBRANE	4/61	0.0172071	0.154415	4.54605	GRIP1;KRT18;PKDCC;AMN
GOBP_NEGATIVE_REGULATION_OF_OSTEOBLAST_PROLIFERATION	2/13	0.0181953	0.154415	11.4595	NELL1;BCL2
GOBP_GROWTH	24/933	0.0178512	0.154415	1.66467	FHL1;DLL1;PROX1;DCLK1;BCL2;CER1;ITGA4;YBX3;SMAD7;SHTN1;NRP2;GAP43;FGFR2;PKDCC;IGFBP5;CHRNA1;GHRH;RIMS2;KLF5;CFLAR;COL27A1;FZD9;DUSP9;OLFM1
GOBP_PROXIMAL_DISTAL_PATTERN_FORMATION	3/34	0.0174708	0.154415	6.29134	DLL1;PBX1;DLX2
GOBP_TRANSFORMING_GROWTH_FACTOR_BETA_RECEPTOR_SIGNALING_PATHWAY	8/201	0.0171394	0.154415	2.63602	BAMBI;GCNT2;ZEB2;ZEB1;ZYX;NPNT;FOS;SMAD7
GOBP_POSITIVE_REGULATION_OF_CELL_DEATH	17/594	0.0174884	0.154415	1.85651	ITGA4;SYK;ASCL1;BMF;NEUROD1;CIDEB;FOXA1;FZD9;DUSP9;RNF183;TFAP2A;MYC;LTBR;LCK;FOS;OLFM1;GAL
GOBP_PROGRAMMED_CELL_DEATH_INVOLVED_IN_CELL_DEVELOPMENT	2/13	0.0181953	0.154415	11.4595	KITLG;BCL2
GOBP_OLIGODENDROCYTE_DIFFERENTIATION	5/94	0.0185226	0.156535	3.62156	OLIG2;SOX13;PTPRZ1;ASCL1;DLX2
GOBP_ADENYLATE_CYCLASE_MODULATING_G_PROTEIN_COUPLED_RECEPTOR_SIGNALING_PATHWAY	9/244	0.0185353	0.156535	2.43053	OPRL1;ADCYAP1R1;LGR4;ADCY7;UCN3;PDE2A;GHRH;RIMS2;RAMP1
GOBP_AMIDE_TRANSPORT	10/286	0.0188223	0.157944	2.29507	ICA1;FOXA2;NEUROD1;GRP;ARNTL;UCN3;ISL1;GHRH;RIMS2;GAL
GOBP_EMBRYONIC_EYE_MORPHOGENESIS	3/35	0.0188841	0.157944	6.1138	TFAP2A;PROX1;ZEB1
GOBP_NEGATIVE_REGULATION_OF_OSSIFICATION	3/35	0.0188841	0.157944	6.1138	SMAD7;RFLNB;BCL2
GOBP_MAINTENANCE_OF_BLOOD_BRAIN_BARRIER	3/35	0.0188841	0.157944	6.1138	MBP;CLDN3;TJP2
GOBP_POSITIVE_REGULATION_OF_GROWTH	9/246	0.0194296	0.15968	2.41055	SHTN1;DLL1;PROX1;BCL2;FGFR2;GHRH;RIMS2;YBX3;SMAD7
GOBP_ODONTOGENESIS	6/130	0.0194597	0.15968	3.10363	PAM;FGFR2;TFAP2A;ALPL;EDA;DLX2
GOBP_SODIUM_ION_TRANSPORT	9/246	0.0194296	0.15968	2.41055	ASIC1;SCN1B;SLC6A15;CNKSR3;ATP1A3;SLC17A7;FGF14;NKAIN2;SCNN1A
GOBP_OOGENESIS	5/95	0.0193006	0.15968	3.58345	NPM2;TDRD7;DIAPH2;BCL2;PDE5A
GOBP_NEURAL_NUCLEUS_DEVELOPMENT	4/63	0.0191562	0.15968	4.4024	MBP;KIRREL3;ASCL1;BCL2
GOBP_REGULATION_OF_OSTEOBLAST_DIFFERENTIATION	6/130	0.0194597	0.15968	3.10363	BAMBI;CEBPD;NELL1;NPNT;FGFR2;IGFBP5
GOBP_SENSORY_PERCEPTION_OF_PAIN	5/95	0.0193006	0.15968	3.58345	OPRL1;KCNA1;FABP5;RETREG1;F2R
GOBP_POSITIVE_REGULATION_OF_INTERLEUKIN_6_PRODUCTION	5/95	0.0193006	0.15968	3.58345	SYK;LPL;MBP;F2R;ISL1
GOBP_NEUROTRANSMITTER_TRANSPORT	8/206	0.0195538	0.160074	2.57151	ASIC1;ICA1;SNCAIP;SLC6A15;SLC17A7;CADPS2;RIMS2;DDC
GOBP_RESPONSE_TO_LEUKEMIA_INHIBITORY_FACTOR	5/96	0.0200997	0.163598	3.54613	NRP2;HK2;PCOLCE2;KLF5;SMAD7
GOBP_REGULATION_OF_CELLULAR_RESPONSE_TO_TRANSFORMING_GROWTH_FACTOR_BETA_STIMULUS	6/131	0.0201258	0.163598	3.07987	BAMBI;ZEB2;CFLAR;ZEB1;NPNT;SMAD7
GOBP_POSITIVE_REGULATION_OF_CELL_CELL_ADHESION	10/289	0.0200726	0.163598	2.27093	ITGA4;SOX13;GCNT2;SYK;FOXA2;IL23A;FOXA1;PODXL;LCK;SMAD7
GOBP_LUNG_EPITHELIUM_DEVELOPMENT	3/36	0.020359	0.164454	5.94599	FGFR2;FOXA1;ASCL1
GOBP_CELLULAR_HOMEOSTASIS	23/895	0.0203732	0.164454	1.66215	MCUB;ADCYAP1R1;NEUROD1;ATP2B2;BCL2;TRPM8;LCK;FOXA2;GSTM2;F2R;SCNN1A;OPRL1;GNB3;ATP2A3;ATP1A3;CHRNA1;TESMIN;ATP2C2;FZD9;HK2;CHRNA7;MYC;FGGY
GOBP_PIGMENT_CELL_DIFFERENTIATION	3/36	0.020359	0.164454	5.94599	KITLG;ZEB2;BCL2
GOBP_METAL_ION_HOMEOSTASIS	18/654	0.020938	0.166442	1.78298	OPRL1;TESMIN;MCUB;ATP2A3;ADCYAP1R1;KCNA1;SCNN1A;GSTM2;ATP2C2;FZD9;ATP2B2;BCL2;ATP1A3;CHRNA7;F2R;MYC;TRPM8;LCK
GOBP_NEGATIVE_REGULATION_OF_MYELOID_CELL_APOPTOTIC_PROCESS	2/14	0.021003	0.166442	10.6686	KITLG;BCL2
GOBP_VENTRICULAR_CARDIAC_MUSCLE_CELL_DIFFERENTIATION	2/14	0.021003	0.166442	10.6686	FHL2;PROX1
GOBP_CORTICOSTEROID_RECEPTOR_SIGNALING_PATHWAY	2/14	0.021003	0.166442	10.6686	ARNTL;LMO3
GOBP_HEART_TRABECULA_FORMATION	2/14	0.021003	0.166442	10.6686	OVOL2;FHL2
GOBP_CD8_POSITIVE_ALPHA_BETA_T_CELL_DIFFERENTIATION	2/14	0.021003	0.166442	10.6686	TOX;BCL2
GOBP_NOSE_DEVELOPMENT	2/14	0.021003	0.166442	10.6686	PROX1;ASCL1
GOBP_NEUTROPHIL_DEGRANULATION	2/14	0.021003	0.166442	10.6686	VAMP8;SYK
GOBP_REGULATION_OF_HEART_CONTRACTION	8/209	0.0211138	0.166938	2.53429	SCN1B;ATP2A3;GSTM2;ATP2B2;PDE5A;ATP1A3;ISL1;SMAD7
GOBP_EMBRYONIC_ORGAN_MORPHOGENESIS	10/292	0.0213826	0.16868	2.24728	SATB2;NEUROD1;DLL1;PROX1;ZEB1;FGFR2;MICAL2;TFAP2A;DLX2;OVOL2
GOBP_RESPONSE_TO_GROWTH_FACTOR	19/704	0.0215151	0.16934	1.74722	ZEB2;DLL1;PCSK6;OVOL2;CER1;GCNT2;ZEB1;DDC;SMAD7;NRP2;FGFR2;PDE2A;FOS;BAMBI;CFLAR;ZYX;NPNT;MYC;ASCL1
GOBP_POSITIVE_REGULATION_OF_COLD_INDUCED_THERMOGENESIS	5/98	0.0217622	0.170511	3.47376	SYK;FABP5;TRPM8;ALPL;DECR1
GOBP_CARDIAC_CONDUCTION	5/98	0.0217622	0.170511	3.47376	SCN1B;ATP2A3;ATP1A3;ATP2B2;ISL1
GOBP_REGULATION_OF_VOLTAGE_GATED_CALCIUM_CHANNEL_ACTIVITY	3/37	0.0218954	0.170784	5.78712	OPRL1;STAC;HPCA
GOBP_EMBRYONIC_CAMERA_TYPE_EYE_DEVELOPMENT	3/37	0.0218954	0.170784	5.78712	TFAP2A;PROX1;ZEB1
GOBP_VASCULATURE_DEVELOPMENT	21/803	0.0219953	0.171179	1.69159	PLCD3;SYK;DLL1;PROX1;SPARC;ISL1;MFGE8;OVOL2;COL22A1;LGALS8;RAMP1;SMAD7;NRP2;LOXL1;FGFR2;PDE2A;KLF5;CFLAR;HK2;CHRNA7;SCG2
GOBP_MAMMARY_GLAND_DEVELOPMENT	6/134	0.0222165	0.172514	3.01069	ATP2C2;HK2;FGFR2;IGFBP5;PAM;ELF3
GOBP_POSITIVE_REGULATION_OF_RNA_METABOLIC_PROCESS	39/1731	0.0225911	0.175031	1.45988	ZEB2;LGR4;LMO4;NEUROD1;PBX1;DLL1;PROX1;ISL1;ETS2;OVOL2;SOX21;FOXA2;IL23A;ZEB1;F2R;CPEB1;DLX2;GAL;CEBPD;ZBTB7C;FOXA1;ARNTL;FGFR2;MICAL2;MECOM;KLF5;LMO7;FOS;BAMBI;MEIS3;NPNT;TFAP2A;TCF15;FLI1;MYC;ASCL1;ELF3;NHLH1;SATB2
GOBP_POSITIVE_REGULATION_OF_CELLULAR_BIOSYNTHETIC_PROCESS	43/1947	0.0229396	0.177335	1.43275	ADCYAP1R1;ZEB2;LGR4;LMO4;NEUROD1;PBX1;DLL1;PROX1;ISL1;ETS2;OVOL2;SOX21;FOXA2;IL23A;ZEB1;F2R;DLX2;YBX3;RAMP1;SCARB1;GAL;CEBPD;ZBTB7C;FOXA1;ARNTL;FGFR2;MICAL2;MECOM;KLF5;LMO7;FOS;BAMBI;NPM2;MEIS3;NPNT;TFAP2A;TCF15;FLI1;MYC;ASCL1;ELF3;NHLH1;SATB2
GOBP_POSITIVE_REGULATION_OF_HETEROTYPIC_CELL_CELL_ADHESION	2/15	0.0239779	0.180536	9.97981	GCNT2;LCK
GOBP_LOCOMOTOR_RHYTHM	2/15	0.0239779	0.180536	9.97981	OPRL1;CIART
GOBP_DIGESTION	6/136	0.0236889	0.180536	2.96627	OPRL1;NEUROD1;UCN3;TFF3;TJP2;SCARB1
GOBP_REGULATION_OF_PEROXISOME_PROLIFERATOR_ACTIVATED_RECEPTOR_SIGNALING_PATHWAY	2/15	0.0239779	0.180536	9.97981	LMO3;FABP5
GOBP_REGULATION_OF_NEURON_PROJECTION_ARBORIZATION	2/15	0.0239779	0.180536	9.97981	GRIP1;NTNG2
GOBP_OTIC_VESICLE_DEVELOPMENT	2/15	0.0239779	0.180536	9.97981	FGFR2;PROX1
GOBP_BASEMENT_MEMBRANE_ASSEMBLY	2/15	0.0239779	0.180536	9.97981	PHLDB1;NTNG2
GOBP_OXYGEN_TRANSPORT	2/15	0.0239779	0.180536	9.97981	MYC;MB
GOBP_REGULATION_OF_CELL_PROLIFERATION_INVOLVED_IN_KIDNEY_DEVELOPMENT	2/15	0.0239779	0.180536	9.97981	MYC;CFLAR
GOBP_APICAL_PROTEIN_LOCALIZATION	2/15	0.0239779	0.180536	9.97981	ATP8B1;SHROOM3
GOBP_POSITIVE_REGULATION_OF_MAST_CELL_ACTIVATION_INVOLVED_IN_IMMUNE_RESPONSE	2/15	0.0239779	0.180536	9.97981	VAMP8;SYK
GOBP_NEGATIVE_REGULATION_OF_TRANSCRIPTION_BY_RNA_POLYMERASE_II	23/908	0.0236027	0.180536	1.63719	OLIG2;ZEB2;PROX1;ISL1;ETS2;OVOL2;FHL2;ZEB1;MXI1;DLX2;YBX3;SMAD7;SOX13;FOXA1;PIAS3;FGFR2;PDE2A;KLF5;TFAP2A;MYC;ASCL1;SATB2;RIPPLY3
GOBP_SENSORY_PERCEPTION_OF_MECHANICAL_STIMULUS	7/175	0.0243769	0.182672	2.66532	KCNA1;ATP2B2;MBP;TFAP2A;EPS8L2;DCDC2;ATP8B1
GOBP_APPENDAGE_DEVELOPMENT	7/175	0.0243769	0.182672	2.66532	PLXNA2;FREM2;PBX1;FGFR2;TFAP2A;PKDCC;PAM
GOBP_PIGMENTATION	5/101	0.0244194	0.182672	3.37055	ZEB2;SHROOM3;BCL2;EDA;KITLG
GOBP_STEM_CELL_DIFFERENTIATION	8/215	0.024495	0.182843	2.46294	NRP2;SOX21;OVOL2;FOXA1;FGFR2;TCF15;ISL1;KITLG
GOBP_INTERMEDIATE_FILAMENT_BASED_PROCESS	4/68	0.0246074	0.183288	4.07998	PPL;NEFL;KRT18;PRPH
GOBP_REGULATION_OF_CATION_CHANNEL_ACTIVITY	7/176	0.025048	0.18617	2.65008	OPRL1;KCNA1;GSTM2;HPCA;FGF14;STAC;GAL
GOBP_POSITIVE_REGULATION_OF_SECRETION	10/300	0.0251794	0.186349	2.18651	OPRL1;SYK;GRP;UCN3;CADPS2;ISL1;PCSK1;GHRH;VAMP8;GAL
GOBP_CYCLIC_NUCLEOTIDE_METABOLIC_PROCESS	3/39	0.0251532	0.186349	5.49353	PDE5A;ADCY7;PDE2A
GOBP_REGULATION_OF_BLOOD_CIRCULATION	9/258	0.0254626	0.188044	2.29718	SCN1B;ATP2A3;GSTM2;ATP2B2;PDE5A;ATP1A3;F2R;ISL1;SMAD7
GOBP_ENDOTHELIAL_CELL_DEVELOPMENT	4/69	0.0257987	0.189318	4.02106	TJP2;CLDN3;PDE2A;COL22A1
GOBP_TEMPERATURE_HOMEOSTASIS	7/177	0.0257317	0.189318	2.63501	LGR4;SYK;FABP5;ARNTL;TRPM8;ALPL;DECR1
GOBP_POSITIVE_REGULATION_OF_CATION_CHANNEL_ACTIVITY	4/69	0.0257987	0.189318	4.02106	GSTM2;STAC;KCNA1;GAL
GOBP_REGULATION_OF_CATION_TRANSMEMBRANE_TRANSPORT	11/345	0.025877	0.189491	2.08481	OPRL1;SCN1B;FHL1;KCNA1;GSTM2;HPCA;CNKSR3;FGF14;STAC;F2R;GAL
GOBP_MONOSACCHARIDE_METABOLIC_PROCESS	9/259	0.0260191	0.190131	2.28821	FOXA2;FABP5;CHST15;HK2;MYC;TFF3;FGGY;INPPL1;GNB3
GOBP_DIGESTIVE_SYSTEM_PROCESS	5/103	0.026302	0.191795	3.30507	OPRL1;NEUROD1;TFF3;TJP2;SCARB1
GOBP_CELLULAR_RESPONSE_TO_HORMONE_STIMULUS	16/576	0.026468	0.192601	1.80068	EPHA8;LGR4;CFLAR;FBXO32;FOS;LPL;FOXA1;LMO3;ATP1A3;CTSL;ARNTL;UCN3;MYC;ISL1;CPEB1;RAMP1
GOBP_REGULATION_OF_OLIGODENDROCYTE_DIFFERENTIATION	3/40	0.0268744	0.194336	5.3576	OLIG2;DLX2;PTPRZ1
GOBP_POSITIVE_REGULATION_OF_SMOOTH_MUSCLE_CELL_MIGRATION	3/40	0.0268744	0.194336	5.3576	MYC;IGFBP5;BCL2
GOBP_APPENDAGE_MORPHOGENESIS	6/140	0.026827	0.194336	2.88121	FREM2;PLXNA2;PBX1;FGFR2;TFAP2A;PKDCC
GOBP_SEMAPHORIN_PLEXIN_SIGNALING_PATHWAY_INVOLVED_IN_NEURON_PROJECTION_GUIDANCE	2/16	0.0271139	0.195254	9.37448	PLXNA2;NRP2
GOBP_CGMP_METABOLIC_PROCESS	2/16	0.0271139	0.195254	9.37448	PDE5A;PDE2A
GOBP_DEVELOPMENTAL_PROCESS_INVOLVED_IN_REPRODUCTION	24/972	0.0273932	0.196857	1.59447	PLCD3;ADCYAP1R1;LGR4;PBX1;BCL2;OVOL2;ST14;PDE5A;ADAMTS2;YBX3;FOXA1;ARNTL;FGFR2;MICAL2;WFDC2;C9orf24;TESMIN;NPM2;TDRD7;DIAPH2;MYC;ALPL;CFAP44;KITLG
GOBP_B_CELL_DIFFERENTIATION	6/141	0.0276525	0.198309	2.86069	ITGA4;SYK;DLL1;FZD9;BCL2;DOCK11
GOBP_CYTOSOLIC_CALCIUM_ION_TRANSPORT	7/180	0.027859	0.198969	2.59081	MCUB;ATP2A3;ADCYAP1R1;GSTM2;BCL2;F2R;LCK
GOBP_NEURON_DEATH	11/349	0.0278318	0.198969	2.06051	PTPRZ1;NEFL;RETREG1;FZD9;BCL2;TFAP2A;CHRNA7;F2R;ISL1;ASCL1;FOS
GOBP_APOPTOTIC_MITOCHONDRIAL_CHANGES	5/105	0.0282748	0.200763	3.24207	BMF;FZD9;HK2;BCL2;CIDEB
GOBP_TISSUE_REGENERATION	4/71	0.0282838	0.200763	3.90818	FZD9;GAP43;KLF5;CFLAR
GOBP_REGULATION_OF_INTRACELLULAR_STEROID_HORMONE_RECEPTOR_SIGNALING_PATHWAY	4/71	0.0282838	0.200763	3.90818	ARNTL;FOXA1;LMO3;ISL1
GOBP_PITUITARY_GLAND_DEVELOPMENT	3/41	0.0286571	0.201762	5.22823	GHRH;ISL1;PCSK1
GOBP_MESENCHYMAL_CELL_PROLIFERATION	3/41	0.0286571	0.201762	5.22823	FGFR2;MYC;ZEB1
GOBP_VENTRICULAR_SEPTUM_MORPHOGENESIS	3/41	0.0286571	0.201762	5.22823	FGFR2;PROX1;SMAD7
GOBP_GOLGI_TO_PLASMA_MEMBRANE_PROTEIN_TRANSPORT	3/41	0.0286571	0.201762	5.22823	KRT18;PKDCC;AMN
GOBP_APOPTOTIC_SIGNALING_PATHWAY	16/582	0.028739	0.201929	1.78156	TNFRSF25;MEIS3;ATP2A3;SCG2;CFLAR;BMF;FZD9;BCL2;RNF183;KRT18;KITLG;MYC;LTBR;YBX3;LCK;CIDEB
GOBP_FEEDING_BEHAVIOR	5/106	0.0292955	0.205009	3.21146	OPRL1;GAL;TCF15;FOS;GNB3
GOBP_METENCEPHALON_DEVELOPMENT	5/106	0.0292955	0.205009	3.21146	DLL1;NEUROD1;PROX1;BCL2;ASCL1
GOBP_GLYCOPROTEIN_BIOSYNTHETIC_PROCESS	10/308	0.0294388	0.205598	2.1289	GCNT1;GALNT7;MGAT4B;GCNT2;CHST15;B3GALT4;BCL2;B3GNT5;MGAT4A;RAMP1
GOBP_CARDIAC_VENTRICLE_MORPHOGENESIS	4/72	0.0295779	0.206155	3.85407	FGFR2;PROX1;ISL1;SMAD7
GOBP_NEUROMUSCULAR_PROCESS_CONTROLLING_POSTURE	2/17	0.0304049	0.20718	8.83833	TMEM150C;TCF15
GOBP_DENTATE_GYRUS_DEVELOPMENT	2/17	0.0304049	0.20718	8.83833	NEUROD1;PROX1
GOBP_POSITIVE_REGULATION_OF_VASCULAR_PERMEABILITY	2/17	0.0304049	0.20718	8.83833	TJP2;PDE2A
GOBP_SKELETAL_MUSCLE_CONTRACTION	3/42	0.030501	0.20718	5.10494	GSTM2;STAC;CHRNA1
GOBP_HEPATOCYTE_APOPTOTIC_PROCESS	2/17	0.0304049	0.20718	8.83833	KRT18;CFLAR
GOBP_TOXIN_METABOLIC_PROCESS	2/17	0.0304049	0.20718	8.83833	DDC;PAM
GOBP_EMBRYONIC_DIGESTIVE_TRACT_MORPHOGENESIS	2/17	0.0304049	0.20718	8.83833	FGFR2;OVOL2
GOBP_REGULATION_OF_GASTRULATION	2/17	0.0304049	0.20718	8.83833	PHLDB1;FOXA2
GOBP_POSITIVE_REGULATION_OF_INTERLEUKIN_12_PRODUCTION	3/42	0.030501	0.20718	5.10494	IL23A;ISL1;SYK
GOBP_POSITIVE_REGULATION_OF_CIRCADIAN_RHYTHM	2/17	0.0304049	0.20718	8.83833	GHRH;ARNTL
GOBP_RELAXATION_OF_CARDIAC_MUSCLE	2/17	0.0304049	0.20718	8.83833	GSTM2;PDE5A
GOBP_GANGLION_DEVELOPMENT	2/17	0.0304049	0.20718	8.83833	NRP2;ASCL1
GOBP_REGULATION_OF_INCLUSION_BODY_ASSEMBLY	2/17	0.0304049	0.20718	8.83833	SNCAIP;SACS
GOBP_RESPONSE_TO_ABIOTIC_STIMULUS	26/1085	0.0306321	0.207664	1.54627	PPL;BMF;BCL2;TRPM8;STAC;CPEB1;YBX3;SCNN1A;ASIC1;KCNA1;LPL;HPCA;PITPNM1;PDE2A;PAM;LTBR;FOS;CFLAR;HK2;CLDN3;TMEM150C;CHRNA7;MYC;MB;ASCL1;UCN3
GOBP_SMOOTH_MUSCLE_CELL_DIFFERENTIATION	4/73	0.0309066	0.209117	3.80143	FGFR2;OLFM2;ZEB1;NPNT
GOBP_CELL_CELL_SIGNALING_BY_WNT	13/447	0.0313941	0.212002	1.89191	BAMBI;SOX13;ZEB2;LGR4;FZD9;AMER1;ARNTL;FGFR2;DCDC2;ISL1;EDA;ANKRD6;CER1
GOBP_POSITIVE_REGULATION_OF_TRANSPORT	22/885	0.0317263	0.213829	1.60468	FHL1;ADCYAP1R1;SYK;DLL1;ISL1;MFGE8;GSTM2;CNKSR3;STAC;F2R;PCSK1;VAMP8;GAL;OPRL1;SCN1B;KCNA1;GRP;HPCA;CADPS2;GHRH;ATP2C2;UCN3
GOBP_REGULATION_OF_INSULIN_SECRETION	6/146	0.0320315	0.215468	2.76233	ICA1;FOXA2;NEUROD1;ARNTL;UCN3;ISL1
GOBP_MAMMARY_GLAND_MORPHOGENESIS	3/43	0.0324059	0.21548	4.98732	ELF3;FGFR2;IGFBP5
GOBP_O_GLYCAN_PROCESSING	3/43	0.0324059	0.21548	4.98732	GCNT1;GALNT7;B3GNT5
GOBP_EPITHELIAL_CELL_PROLIFERATION	13/449	0.0323708	0.21548	1.88329	ITGA4;NRP2;LGR4;SCG2;CFLAR;PROX1;SPARC;FGFR2;MYC;ISL1;IGFBP5;OVOL2;SCARB1
GOBP_REGULATION_OF_SMOOTH_MUSCLE_CELL_DIFFERENTIATION	3/43	0.0324059	0.21548	4.98732	FGFR2;OLFM2;ZEB1
GOBP_COLUMNAR_CUBOIDAL_EPITHELIAL_CELL_DEVELOPMENT	3/43	0.0324059	0.21548	4.98732	DLL1;ARNTL;KLF5
GOBP_NEUROMUSCULAR_JUNCTION_DEVELOPMENT	3/43	0.0324059	0.21548	4.98732	F2R;FZD9;CHRNA1
GOBP_GASTRULATION	7/187	0.0332797	0.220446	2.49316	ITGA4;FOXA2;MBP;FGFR2;PHLDB1;ETS2;CER1
GOBP_NEGATIVE_REGULATION_OF_CELL_DEATH	24/991	0.0332723	0.220446	1.56227	ADCYAP1R1;DLL1;NEUROD1;BCL2;ISL1;FHL2;PTPRZ1;NEFL;F2R;YBX3;FGFR2;MECOM;KRT18;ANXA5;MEIS3;CFLAR;FZD9;RETREG1;TFAP2A;MYC;ASCL1;KITLG;SCG2;CHMP4C
GOBP_REGULATION_OF_T_HELPER_17_CELL_DIFFERENTIATION	2/18	0.0338452	0.222073	8.36014	IL23A;SMAD7
GOBP_CHEMOKINE_C_X_C_MOTIF_LIGAND_2_PRODUCTION	2/18	0.0338452	0.222073	8.36014	MBP;LPL
GOBP_REGULATION_OF_NEUROGENESIS	11/360	0.0337537	0.222073	1.99646	SHTN1;OLIG2;PLXNA2;PTPRZ1;DLL1;NEFL;MBP;ARNTL;MYC;ASCL1;DLX2
GOBP_NEGATIVE_REGULATION_OF_CELL_DIVISION	2/18	0.0338452	0.222073	8.36014	MYC;CHMP4C
GOBP_POSITIVE_REGULATION_OF_SKELETAL_MUSCLE_TISSUE_DEVELOPMENT	2/18	0.0338452	0.222073	8.36014	DLL1;BCL2
GOBP_REPRODUCTION	33/1463	0.0341561	0.223467	1.45525	PLCD3;ADCYAP1R1;LGR4;PBX1;BCL2;MFGE8;SPAG1;OVOL2;ST14;PDE5A;ADAMTS2;YBX3;CCNE2;OPRL1;ADCY7;FOXA1;ARNTL;FGFR2;MICAL2;IGFBP5;WFDC2;PAM;C9orf24;FOS;MST1R;TESMIN;NPM2;TDRD7;DIAPH2;MYC;ALPL;CFAP44;KITLG
GOBP_RESPONSE_TO_OXYGEN_LEVELS	10/316	0.0341864	0.223467	2.07421	CFLAR;HK2;BCL2;CLDN3;CHRNA7;UCN3;MYC;MB;PAM;CPEB1
GOBP_RHYTHMIC_BEHAVIOR	3/44	0.0343715	0.224255	4.87499	OPRL1;GHRH;CIART
GOBP_HORMONE_METABOLIC_PROCESS	8/230	0.0345692	0.225121	2.30083	PCSK2;AKR1B10;GNB3;FOXA1;PCSK1;PCSK6;CTSL;GAL
GOBP_HINDBRAIN_DEVELOPMENT	6/149	0.034864	0.22577	2.70647	PLXNA2;DLL1;NEUROD1;PROX1;BCL2;ASCL1
GOBP_FEMALE_GAMETE_GENERATION	6/149	0.034864	0.22577	2.70647	NPM2;TDRD7;DIAPH2;BCL2;PDE5A;MYC
GOBP_MORPHOGENESIS_OF_EMBRYONIC_EPITHELIUM	6/149	0.034864	0.22577	2.70647	SHROOM3;LMO4;ST14;FGFR2;TFAP2A;OVOL2
GOBP_REGULATION_OF_HYDROLASE_ACTIVITY	24/996	0.0349674	0.226019	1.554	ADCYAP1R1;SYK;MBP;RGS10;PCSK6;LCK;RGL3;DOCK11;GCHFR;PREX1;PCOLCE2;F2R;ATP2A3;FGD3;NUAK1;HPCA;FGFR2;WFDC2;PLXNA2;CFLAR;NPNT;CLDN3;MYC;CIDEB
GOBP_RESPONSE_TO_XENOBIOTIC_STIMULUS	12/408	0.0351125	0.226535	1.91657	ADCYAP1R1;PAM;GSTM2;NEUROD1;LPL;BCL2;DDC;MYC;PCSK1;FOS;LCK;GAL
GOBP_REGULATION_OF_MUSCLE_ORGAN_DEVELOPMENT	3/45	0.0363976	0.231895	4.7676	DLL1;YBX3;BCL2
GOBP_REGULATION_OF_NECROTIC_CELL_DEATH	3/45	0.0363976	0.231895	4.7676	FZD9;YBX3;CFLAR
GOBP_POSITIVE_REGULATION_OF_MIRNA_TRANSCRIPTION	3/45	0.0363976	0.231895	4.7676	MYC;KLF5;FOS
GOBP_DIVALENT_INORGANIC_CATION_HOMEOSTASIS	14/504	0.0364111	0.231895	1.80302	OPRL1;MCUB;ATP2A3;ADCYAP1R1;KCNA1;ATP2C2;GSTM2;FZD9;ATP2B2;BCL2;CHRNA7;F2R;TRPM8;LCK
GOBP_RESPONSE_TO_PH	3/45	0.0363976	0.231895	4.7676	ASIC1;SCNN1A;PAM
GOBP_TRANSMEMBRANE_RECEPTOR_PROTEIN_SERINE_THREONINE_KINASE_SIGNALING_PATHWAY	11/364	0.0361132	0.231895	1.97413	BAMBI;GCNT2;ZEB2;FOS;ZEB1;ZYX;NPNT;PCSK6;OVOL2;CER1;SMAD7
GOBP_THYMUS_DEVELOPMENT	3/45	0.0363976	0.231895	4.7676	LMO4;PBX1;BCL2
GOBP_NEGATIVE_REGULATION_OF_PROGRAMMED_NECROTIC_CELL_DEATH	2/19	0.0374291	0.234084	7.931	YBX3;FZD9
GOBP_REFLEX	2/19	0.0374291	0.234084	7.931	ASCL1;NPNT
GOBP_POSITIVE_REGULATION_OF_CHONDROCYTE_DIFFERENTIATION	2/19	0.0374291	0.234084	7.931	PKDCC;SMAD7
GOBP_GROWTH_PLATE_CARTILAGE_DEVELOPMENT	2/19	0.0374291	0.234084	7.931	COL27A1;CER1
GOBP_N_GLYCAN_PROCESSING	2/19	0.0374291	0.234084	7.931	MGAT4B;MGAT4A
GOBP_LABYRINTHINE_LAYER_BLOOD_VESSEL_DEVELOPMENT	2/19	0.0374291	0.234084	7.931	PLCD3;OVOL2
GOBP_ESTABLISHMENT_OF_EPITHELIAL_CELL_APICAL_BASAL_POLARITY	2/19	0.0374291	0.234084	7.931	FAT1;TCF15
GOBP_KIDNEY_MESENCHYME_DEVELOPMENT	2/19	0.0374291	0.234084	7.931	MYC;AMER1
GOBP_PARASYMPATHETIC_NERVOUS_SYSTEM_DEVELOPMENT	2/19	0.0374291	0.234084	7.931	TFAP2A;NRP2
GOBP_REGULATION_OF_T_CELL_DIFFERENTIATION	6/151	0.0368393	0.234084	2.67046	SOX13;SYK;IL23A;ZEB1;TOX;SMAD7
GOBP_RESPONSE_TO_CYTOKINE	22/902	0.0379005	0.236605	1.57298	SYK;BCL2;MBP;ITGA4;FOXA2;PCOLCE2;PCSK1;YBX3;MAPKAPK3;SMAD7;TNFRSF25;NRP2;PIAS3;PDE2A;KLF5;KRT18;FOS;MST1R;HK2;ZYX;NPNT;MYC
GOBP_CELLULAR_RESPONSE_TO_ABIOTIC_STIMULUS	10/322	0.0380816	0.237309	2.03497	ASIC1;BMF;HPCA;TMEM150C;MYC;PDE2A;LTBR;ASCL1;YBX3;SCNN1A
GOBP_POSITIVE_REGULATION_OF_TRANSPORTER_ACTIVITY	5/114	0.0382982	0.238105	2.98582	KCNA1;GSTM2;CNKSR3;STAC;GAL
GOBP_RESPONSE_TO_EPIDERMAL_GROWTH_FACTOR	3/46	0.0384837	0.238105	4.66482	MYC;CFLAR;ASCL1
GOBP_EMBRYONIC_CRANIAL_SKELETON_MORPHOGENESIS	3/46	0.0384837	0.238105	4.66482	DLX2;FGFR2;TFAP2A
GOBP_PURINE_NUCLEOTIDE_CATABOLIC_PROCESS	3/46	0.0384837	0.238105	4.66482	PDE5A;NUDT11;PDE2A
GOBP_POSITIVE_REGULATION_OF_PROTEOLYSIS	11/369	0.0392228	0.242211	1.94689	ATP2A3;SYK;CFLAR;MBP;CLDN3;PCOLCE2;F2R;MYC;CIDEB;LCK;SMAD7
GOBP_RESPONSE_TO_ALCOHOL	8/236	0.0392869	0.242211	2.24174	ADCYAP1R1;NEFL;ADCY7;CLDN3;FGFR2;UCN3;MYC;FOS
GOBP_NEGATIVE_REGULATION_OF_BIOSYNTHETIC_PROCESS	36/1643	0.039822	0.244641	1.41279	OLIG2;ZEB2;LGR4;PROX1;CIART;ISL1;ETS2;OVOL2;FHL2;ATP8B1;RIOX2;GCHFR;ZEB1;MXI1;DLX2;YBX3;CPEB1;SMAD7;SOX13;CEBPD;FOXA1;HPCA;PIAS3;ARNTL;FGFR2;MECOM;PDE2A;IGFBP5;KLF5;CFLAR;TFAP2A;MYC;ASCL1;ELF3;SATB2;RIPPLY3
GOBP_STRIATED_MUSCLE_CELL_DIFFERENTIATION	9/280	0.0397729	0.244641	2.11453	CFLAR;DLL1;PROX1;BCL2;PLPP7;IGFBP5;ISL1;KLF5;FHL2
GOBP_REGULATION_OF_MYELOID_CELL_DIFFERENTIATION	7/195	0.0402867	0.246623	2.39012	DLL1;IL23A;PIAS3;MTURN;MYC;KITLG;FOS
GOBP_REGULATION_OF_CELL_PROJECTION_ORGANIZATION	17/657	0.0402555	0.246623	1.67289	DOCK11;SCN1B;SHTN1;PLXNA2;CFLAR;GAP43;NEFL;KIF13B;MBP;PODXL;EPS8L2;DCDC2;NTNG2;GRIP1;KLF5;TOX;ATP8B1
GOBP_DEVELOPMENTAL_PIGMENTATION	3/47	0.0406296	0.247413	4.56638	KITLG;ZEB2;BCL2
GOBP_GRANULOCYTE_ACTIVATION	3/47	0.0406296	0.247413	4.56638	PREX1;VAMP8;SYK
GOBP_RIBONUCLEOTIDE_CATABOLIC_PROCESS	3/47	0.0406296	0.247413	4.56638	PDE5A;NUDT11;PDE2A
GOBP_TRIPARTITE_REGIONAL_SUBDIVISION	2/20	0.041151	0.247978	7.54372	PCSK6;TDRD7
GOBP_GAMMA_DELTA_T_CELL_ACTIVATION	2/20	0.041151	0.247978	7.54372	SOX13;SYK
GOBP_ADENYLATE_CYCLASE_ACTIVATING_G_PROTEIN_COUPLED_RECEPTOR_SIGNALING_PATHWAY	6/155	0.0410016	0.247978	2.60121	OPRL1;LGR4;ADCY7;UCN3;GHRH;RAMP1
GOBP_POSTSYNAPTIC_SPECIALIZATION_ASSEMBLY	2/20	0.041151	0.247978	7.54372	GAP43;NTNG2
GOBP_NEGATIVE_REGULATION_OF_CALCIUM_ION_TRANSPORT_INTO_CYTOSOL	2/20	0.041151	0.247978	7.54372	GSTM2;BCL2
GOBP_RESPONSE_TO_SALT	2/20	0.041151	0.247978	7.54372	NEFL;HPCA
GOBP_CELLULAR_RESPONSE_TO_EXTRACELLULAR_STIMULUS	8/239	0.0417997	0.25145	2.21331	ITGA4;FOXA2;NUAK1;LPL;BCL2;UCN3;FOS;MAP1LC3A
GOBP_REGULATION_OF_MYELOID_LEUKOCYTE_DIFFERENTIATION	5/117	0.0420647	0.252606	2.90912	IL23A;PIAS3;MYC;KITLG;FOS
GOBP_GLUCOSE_METABOLIC_PROCESS	7/197	0.0421778	0.252848	2.36567	FOXA2;FABP5;HK2;MYC;TFF3;INPPL1;GNB3
GOBP_PROGRAMMED_NECROTIC_CELL_DEATH	3/48	0.0428347	0.254152	4.47199	FZD9;YBX3;CFLAR
GOBP_REGULATION_OF_CHONDROCYTE_DIFFERENTIATION	3/48	0.0428347	0.254152	4.47199	PKDCC;RFLNB;SMAD7
GOBP_ACTIVATION_OF_CYSTEINE_TYPE_ENDOPEPTIDASE_ACTIVITY_INVOLVED_IN_APOPTOTIC_PROCESS	4/81	0.0427898	0.254152	3.42684	CFLAR;ATP2A3;F2R;LCK
GOBP_AUTONOMIC_NERVOUS_SYSTEM_DEVELOPMENT	3/48	0.0428347	0.254152	4.47199	TFAP2A;NRP2;ASCL1
GOBP_DIGESTIVE_TRACT_MORPHOGENESIS	3/48	0.0428347	0.254152	4.47199	FGFR2;OVOL2;BCL2
GOBP_REGULATION_OF_CELL_ADHESION_MEDIATED_BY_INTEGRIN	3/48	0.0428347	0.254152	4.47199	EPHA8;PODXL;SYK
GOBP_CELLULAR_ION_HOMEOSTASIS	17/663	0.0432085	0.255933	1.65722	OPRL1;TESMIN;MCUB;ATP2A3;ADCYAP1R1;SCNN1A;ATP2C2;GSTM2;FZD9;ATP2B2;BCL2;ATP1A3;CHRNA7;F2R;MYC;TRPM8;LCK
GOBP_POSITIVE_REGULATION_OF_CALCIUM_ION_TRANSPORT	5/118	0.0433681	0.256441	2.88442	ADCYAP1R1;ATP2C2;GSTM2;STAC;F2R
GOBP_PROTEIN_PROCESSING	8/241	0.0435329	0.256978	2.19474	PCSK2;CIDEB;PCSK1;ADAMTS2;PCSK6;CTSL;FAM111A;SEC11C
GOBP_CELLULAR_RESPONSE_TO_LOW_DENSITY_LIPOPROTEIN_PARTICLE_STIMULUS	2/21	0.0450056	0.259493	7.19247	LPL;SYK
GOBP_LABYRINTHINE_LAYER_MORPHOGENESIS	2/21	0.0450056	0.259493	7.19247	FGFR2;ST14
GOBP_CHOLESTEROL_STORAGE	2/21	0.0450056	0.259493	7.19247	LPL;SCARB1
GOBP_POSITIVE_REGULATION_OF_MAST_CELL_ACTIVATION	2/21	0.0450056	0.259493	7.19247	VAMP8;SYK
GOBP_MITOCHONDRIAL_DEPOLARIZATION	2/21	0.0450056	0.259493	7.19247	FZD9;BCL2
GOBP_NEUTROPHIL_ACTIVATION_INVOLVED_IN_IMMUNE_RESPONSE	2/21	0.0450056	0.259493	7.19247	VAMP8;SYK
GOBP_EPITHELIAL_CELL_APOPTOTIC_PROCESS	5/119	0.0446956	0.259493	2.86013	ITGA4;CFLAR;NEUROD1;KRT18;SCG2
GOBP_MAINTENANCE_OF_GASTROINTESTINAL_EPITHELIUM	2/21	0.0450056	0.259493	7.19247	NEUROD1;TFF3
GOBP_REGULATION_OF_CELL_CELL_ADHESION_MEDIATED_BY_CADHERIN	2/21	0.0450056	0.259493	7.19247	FOXA1;FOXA2
GOBP_GLYCOSYLATION	8/242	0.0444171	0.259493	2.18558	GCNT1;GALNT7;MGAT4B;GCNT2;B3GALT4;B3GNT5;MGAT4A;RAMP1
GOBP_POSITIVE_REGULATION_OF_CELL_ADHESION_MEDIATED_BY_INTEGRIN	2/21	0.0450056	0.259493	7.19247	PODXL;SYK
GOBP_CD4_POSITIVE_ALPHA_BETA_T_CELL_DIFFERENTIATION	4/82	0.0444325	0.259493	3.38512	CTSL;IL23A;TOX;SMAD7
GOBP_GAS_TRANSPORT	2/21	0.0450056	0.259493	7.19247	MYC;MB
GOBP_ALPHA_BETA_T_CELL_ACTIVATION	6/158	0.0443108	0.259493	2.55157	SYK;IL23A;BCL2;CTSL;TOX;SMAD7
GOBP_CELL_ACTIVATION	24/1023	0.0452647	0.260553	1.51074	SYK;LMO4;PBX1;DLL1;BCL2;TOX;LCK;DOCK11;ITGA4;DGKB;IL23A;ZEB1;PDE5A;PREX1;F2R;CTSL;VAMP8;SMAD7;GAL;SOX13;LTBR;KLF5;KIF13B;FZD9
GOBP_POSITIVE_REGULATION_OF_HEMOPOIESIS	6/159	0.0454499	0.261187	2.53544	SOX13;SYK;IL23A;KITLG;FOS;TOX
GOBP_REGULATION_OF_ION_TRANSMEMBRANE_TRANSPORT	13/473	0.0458568	0.263089	1.78552	OPRL1;SCN1B;FHL1;KCNA1;GSTM2;KCNH8;HPCA;CNKSR3;FGF14;STAC;F2R;ANO9;GAL
GOBP_RESPONSE_TO_ETHANOL	5/120	0.0460472	0.263746	2.83625	ADCYAP1R1;ADCY7;CLDN3;FGFR2;MYC
GOBP_WOUND_HEALING	12/426	0.0461459	0.263875	1.83391	PPL;ANXA5;SYK;FOXA2;CFLAR;SCARB1;CLDN3;FGFR2;DGKB;F2R;LCK;CHMP4C
GOBP_AMEBOIDAL_TYPE_CELL_MIGRATION	13/474	0.0464924	0.26542	1.78167	ITGA4;ZEB2;NRP2;SCG2;LGALS8;PROX1;SPARC;KITLG;ISL1;PLEKHG5;OVOL2;CER1;SCARB1
GOBP_POSITIVE_REGULATION_OF_ION_TRANSMEMBRANE_TRANSPORT	6/160	0.0466072	0.265638	2.51951	KCNA1;GSTM2;CNKSR3;STAC;F2R;GAL
GOBP_REGULATION_OF_MUSCLE_SYSTEM_PROCESS	8/245	0.0471403	0.267878	2.15853	KCNA1;FBXO32;GSTM2;NPNT;PDE5A;IGFBP5;F2R;SMAD7
GOBP_CELLULAR_RESPONSE_TO_STEROID_HORMONE_STIMULUS	7/202	0.0471545	0.267878	2.30664	CFLAR;FBXO32;FOXA1;LMO3;ATP1A3;ARNTL;ISL1
GOBP_POSITIVE_REGULATION_OF_ORGAN_GROWTH	3/50	0.0474208	0.268074	4.29443	FGFR2;YBX3;PROX1
GOBP_REGULATION_OF_EXTRACELLULAR_MATRIX_ORGANIZATION	3/50	0.0474208	0.268074	4.29443	PHLDB1;TCF15;CFLAR
GOBP_RESPONSE_TO_COLD	3/50	0.0474208	0.268074	4.29443	FOS;LPL;TRPM8
GOBP_CIRCADIAN_RHYTHM	7/203	0.048193	0.269044	2.29519	OPRL1;LGR4;PROX1;ARNTL;CIART;GHRH;DDC
GOBP_CELL_PROLIFERATION_INVOLVED_IN_KIDNEY_DEVELOPMENT	2/22	0.0489876	0.269044	6.87245	MYC;CFLAR
GOBP_NEGATIVE_REGULATION_OF_GLUCOSE_TRANSMEMBRANE_TRANSPORT	2/22	0.0489876	0.269044	6.87245	MYC;FABP5
GOBP_HEMATOPOIETIC_PROGENITOR_CELL_DIFFERENTIATION	5/122	0.0488228	0.269044	2.78965	CEBPD;PTPRZ1;BCL2;TCF15;KITLG
GOBP_SYMPATHETIC_NERVOUS_SYSTEM_DEVELOPMENT	2/22	0.0489876	0.269044	6.87245	NRP2;ASCL1
GOBP_PEROXISOME_PROLIFERATOR_ACTIVATED_RECEPTOR_SIGNALING_PATHWAY	2/22	0.0489876	0.269044	6.87245	LMO3;FABP5
GOBP_SIGNAL_TRANSDUCTION_INVOLVED_IN_REGULATION_OF_GENE_EXPRESSION	2/22	0.0489876	0.269044	6.87245	NEUROD1;CER1
GOBP_TYPE_B_PANCREATIC_CELL_DEVELOPMENT	2/22	0.0489876	0.269044	6.87245	DLL1;ARNTL
GOBP_POSITIVE_REGULATION_OF_OLIGODENDROCYTE_DIFFERENTIATION	2/22	0.0489876	0.269044	6.87245	OLIG2;PTPRZ1
GOBP_CELLULAR_SODIUM_ION_HOMEOSTASIS	2/22	0.0489876	0.269044	6.87245	SCNN1A;ATP1A3
GOBP_RESPONSE_TO_LECTIN	2/22	0.0489876	0.269044	6.87245	MYC;SYK
GOBP_DETOXIFICATION_OF_NITROGEN_COMPOUND	1/3	0.0479011	0.269044	26.4485	GSTM2
GOBP_NEGATIVE_REGULATION_OF_NUCLEOBASE_CONTAINING_COMPOUND_METABOLIC_PROCESS	32/1455	0.0488927	0.269044	1.4151	OLIG2;ZEB2;LGR4;PROX1;CIART;ISL1;ETS2;OVOL2;FHL2;ATP8B1;RIOX2;ZEB1;MXI1;DLX2;YBX3;SMAD7;SOX13;CEBPD;FOXA1;HPCA;PIAS3;ARNTL;FGFR2;MECOM;PDE2A;KLF5;TFAP2A;MYC;ASCL1;ELF3;SATB2;RIPPLY3
GOBP_NEUROBLAST_DIFFERENTIATION	1/3	0.0479011	0.269044	26.4485	ASCL1
GOBP_RESPONSE_TO_LITHIUM_ION	2/22	0.0489876	0.269044	6.87245	ADCY7;ASCL1
GOBP_FOREBRAIN_NEURON_DEVELOPMENT	2/22	0.0489876	0.269044	6.87245	FGFR2;NRP2
GOBP_LYMPHOCYTE_ACTIVATION	18/723	0.0484273	0.269044	1.60688	ITGA4;SOX13;SYK;DLL1;PBX1;IL23A;SMAD7;ZEB1;FZD9;PDE5A;PREX1;GAL;TOX;BCL2;KIF13B;CTSL;LCK;DOCK11
GOBP_LENS_MORPHOGENESIS_IN_CAMERA_TYPE_EYE	2/22	0.0489876	0.269044	6.87245	TDRD7;PROX1
GOBP_POSITIVE_REGULATION_OF_POTASSIUM_ION_TRANSPORT	3/51	0.0498008	0.272218	4.21082	FHL1;KCNA1;GAL
GOBP_PURINE_CONTAINING_COMPOUND_CATABOLIC_PROCESS	3/51	0.0498008	0.272218	4.21082	PDE5A;NUDT11;PDE2A
GOBP_ESTABLISHMENT_OR_MAINTENANCE_OF_BIPOLAR_CELL_POLARITY	3/51	0.0498008	0.272218	4.21082	FAT1;PATJ;TCF15
GOBP_RESPONSE_TO_NITROGEN_COMPOUND	25/1088	0.050804	0.277265	1.47835	SYK;RGS10;ITGA4;GSTM2;NEFL;ZEB1;INPPL1;PCSK1;CPEB1;DDC;SCNN1A;GAL;ASIC1;LPL;HPCA;ATP1A3;PDE2A;IGFBP5;FOS;GCNT1;CFLAR;CHRNA7;MYC;ASCL1;MAP1LC3A
GOBP_REGULATION_OF_CALCIUM_ION_TRANSPORT	8/249	0.0509378	0.277559	2.12347	OPRL1;ADCYAP1R1;ATP2C2;GSTM2;HPCA;BCL2;STAC;F2R
GOBP_NEGATIVE_REGULATION_OF_NEURON_DEATH	7/206	0.0513953	0.279613	2.26148	PTPRZ1;NEFL;FZD9;RETREG1;BCL2;F2R;ISL1
GOBP_LIVER_MORPHOGENESIS	2/23	0.0530919	0.283924	6.57966	PROX1;CFLAR
GOBP_POSITIVE_REGULATION_OF_MESENCHYMAL_CELL_PROLIFERATION	2/23	0.0530919	0.283924	6.57966	FGFR2;MYC
GOBP_LUNG_CELL_DIFFERENTIATION	2/23	0.0530919	0.283924	6.57966	FOXA1;ASCL1
GOBP_HYPOTHALAMUS_DEVELOPMENT	2/23	0.0530919	0.283924	6.57966	NRP2;MYC
GOBP_POSITIVE_REGULATION_OF_MUSCLE_TISSUE_DEVELOPMENT	2/23	0.0530919	0.283924	6.57966	DLL1;BCL2
GOBP_LYMPH_VESSEL_MORPHOGENESIS	2/23	0.0530919	0.283924	6.57966	LGALS8;PROX1
GOBP_POSITIVE_REGULATION_OF_ALPHA_BETA_T_CELL_PROLIFERATION	2/23	0.0530919	0.283924	6.57966	IL23A;SYK
GOBP_NEGATIVE_REGULATION_OF_NECROTIC_CELL_DEATH	2/23	0.0530919	0.283924	6.57966	YBX3;FZD9
GOBP_MORPHOGENESIS_OF_AN_EPITHELIAL_FOLD	2/23	0.0530919	0.283924	6.57966	FGFR2;OVOL2
GOBP_NEURONAL_STEM_CELL_POPULATION_MAINTENANCE	2/23	0.0530919	0.283924	6.57966	DLL1;PROX1
GOBP_NEGATIVE_REGULATION_OF_INTERLEUKIN_10_PRODUCTION	2/23	0.0530919	0.283924	6.57966	DLL1;IL23A
GOBP_EMBRYONIC_PLACENTA_DEVELOPMENT	4/87	0.0531692	0.283924	3.19084	PLCD3;FGFR2;OVOL2;ST14
GOBP_ESTABLISHMENT_OF_ENDOTHELIAL_BARRIER	3/53	0.0547319	0.290481	4.05298	TJP2;CLDN3;PDE2A
GOBP_RESPONSE_TO_PEPTIDE	13/486	0.0546034	0.290481	1.7366	ITGA4;GCNT1;CFLAR;LPL;NEFL;ATP1A3;CHRNA7;MYC;INPPL1;PCSK1;IGFBP5;CPEB1;GAL
GOBP_POSITIVE_REGULATION_OF_EPITHELIAL_CELL_PROLIFERATION	7/209	0.054729	0.290481	2.22874	ITGA4;NRP2;CFLAR;PROX1;FGFR2;MYC;SCG2
GOBP_CELLULAR_PIGMENTATION	3/53	0.0547319	0.290481	4.05298	SHROOM3;ZEB2;BCL2
GOBP_REGULATION_OF_SODIUM_ION_TRANSPORT	4/88	0.0550208	0.291568	3.15462	FGF14;SCN1B;NKAIN2;CNKSR3
GOBP_REGULATION_OF_MUSCLE_CONTRACTION	6/167	0.0552185	0.29217	2.41332	KCNA1;GSTM2;NPNT;PDE5A;F2R;SMAD7
GOBP_HEART_PROCESS	8/254	0.0559558	0.295194	2.0812	SCN1B;ATP2A3;GSTM2;ATP2B2;PDE5A;ATP1A3;ISL1;SMAD7
GOBP_BLOOD_VESSEL_MORPHOGENESIS	17/686	0.0559739	0.295194	1.5997	PLCD3;COL22A1;NRP2;SYK;DLL1;PROX1;HK2;SPARC;FGFR2;CHRNA7;ISL1;MFGE8;KLF5;OVOL2;RAMP1;SCG2;SMAD7
GOBP_POSITIVE_REGULATION_OF_NUCLEOBASE_CONTAINING_COMPOUND_METABOLIC_PROCESS	40/1910	0.0560451	0.295194	1.34755	ZEB2;LGR4;LMO4;NEUROD1;PBX1;DLL1;PROX1;ISL1;ETS2;OVOL2;TOX;SOX21;FOXA2;IL23A;ZEB1;F2R;CPEB1;DLX2;GAL;CEBPD;ZBTB7C;FOXA1;ARNTL;FGFR2;MICAL2;MECOM;KLF5;LMO7;FOS;BAMBI;MEIS3;NPNT;TFAP2A;TCF15;FLI1;MYC;ASCL1;ELF3;NHLH1;SATB2
GOBP_POSITIVE_REGULATION_OF_OSTEOCLAST_DIFFERENTIATION	2/24	0.0573135	0.296476	6.31077	IL23A;FOS
GOBP_POSITIVE_REGULATION_OF_CALCIUM_ION_TRANSPORT_INTO_CYTOSOL	3/54	0.0572818	0.296476	3.9784	GSTM2;ADCYAP1R1;F2R
GOBP_SUBPALLIUM_DEVELOPMENT	2/24	0.0573135	0.296476	6.31077	DLX2;ASCL1
GOBP_REGULATION_OF_INSULIN_LIKE_GROWTH_FACTOR_RECEPTOR_SIGNALING_PATHWAY	2/24	0.0573135	0.296476	6.31077	GHRH;IGFBP5
GOBP_NATURAL_KILLER_CELL_DIFFERENTIATION	2/24	0.0573135	0.296476	6.31077	PBX1;TOX
GOBP_INCLUSION_BODY_ASSEMBLY	2/24	0.0573135	0.296476	6.31077	SNCAIP;SACS
GOBP_REGULATION_OF_METALLOPEPTIDASE_ACTIVITY	2/24	0.0573135	0.296476	6.31077	MBP;CLDN3
GOBP_NEGATIVE_REGULATION_OF_EPITHELIAL_CELL_APOPTOTIC_PROCESS	3/54	0.0572818	0.296476	3.9784	CFLAR;NEUROD1;SCG2
GOBP_SKELETAL_MUSCLE_ADAPTATION	2/24	0.0573135	0.296476	6.31077	IGFBP5;CFLAR
GOBP_CARBOHYDRATE_PHOSPHORYLATION	2/24	0.0573135	0.296476	6.31077	HK2;FGGY
GOBP_EMBRYONIC_HEMOPOIESIS	2/24	0.0573135	0.296476	6.31077	PBX1;KITLG
GOBP_REGULATION_OF_CALCIUM_ION_TRANSMEMBRANE_TRANSPORTER_ACTIVITY	4/89	0.0569068	0.296476	3.11921	GSTM2;STAC;HPCA;OPRL1
GOBP_MUSCLE_SYSTEM_PROCESS	12/442	0.0577893	0.298492	1.76608	SCN1B;KCNA1;CFLAR;FBXO32;GSTM2;NPNT;PDE5A;STAC;F2R;IGFBP5;CHRNA1;SMAD7
GOBP_BEHAVIOR	15/589	0.0579532	0.298894	1.64747	ASIC1;OPRL1;FOXA2;PTPRZ1;GRP;FZD9;BCL2;GAL;KIRREL3;CHRNA7;CIART;TCF15;GHRH;FOS;GNB3
GOBP_PROGRAMMED_CELL_DEATH	40/1917	0.0586376	0.301975	1.34208	SYK;BMF;NEUROD1;DLL1;BCL2;ISL1;FHL2;LCK;ITGA4;PTPRZ1;NEFL;F2R;EVA1A;YBX3;CTSL;GAL;TNFRSF25;ATP2A3;FOXA1;PRUNE2;FGFR2;RASSF6;MECOM;LTBR;KRT18;ANXA5;MEIS3;SCG2;CFLAR;FZD9;RETREG1;DUSP9;RNF183;HK2;TFAP2A;MYC;ASCL1;KITLG;OLFM1;CIDEB
GOBP_POSITIVE_REGULATION_OF_MYELOID_LEUKOCYTE_DIFFERENTIATION	3/55	0.0598871	0.307043	3.90651	IL23A;KITLG;FOS
GOBP_POSITIVE_REGULATION_OF_DNA_BINDING	3/55	0.0598871	0.307043	3.90651	NEUROD1;MYC;ISL1
GOBP_POSITIVE_REGULATION_OF_PHOSPHOLIPASE_ACTIVITY	3/55	0.0598871	0.307043	3.90651	HPCA;ADCYAP1R1;FGFR2
GOBP_NEURON_PROJECTION_EXTENSION	6/171	0.0605433	0.309949	2.35654	ITGA4;SHTN1;NRP2;DCLK1;RIMS2;OLFM1
GOBP_REGULATION_OF_LIPASE_ACTIVITY	4/91	0.0607818	0.310712	3.05071	PCSK6;FGFR2;HPCA;ADCYAP1R1
GOBP_REGULATION_OF_POSTSYNAPTIC_MEMBRANE_POTENTIAL	5/130	0.0608939	0.310827	2.61753	KCNA1;CHRNA7;CHRNA1;RIMS2;MPP2
GOBP_SUBSTRATE_DEPENDENT_CELL_MIGRATION	2/25	0.0616475	0.311015	6.06297	SHTN1;EPHA8
GOBP_POSITIVE_REGULATION_OF_LEUKOCYTE_DEGRANULATION	2/25	0.0616475	0.311015	6.06297	VAMP8;SYK
GOBP_TRABECULA_FORMATION	2/25	0.0616475	0.311015	6.06297	OVOL2;FHL2
GOBP_GASTRULATION_WITH_MOUTH_FORMING_SECOND	2/25	0.0616475	0.311015	6.06297	ETS2;FOXA2
GOBP_REGULATION_OF_T_CELL_DIFFERENTIATION_IN_THYMUS	2/25	0.0616475	0.311015	6.06297	ZEB1;TOX
GOBP_CEREBELLAR_CORTEX_FORMATION	2/25	0.0616475	0.311015	6.06297	DLL1;PROX1
GOBP_POSITIVE_REGULATION_OF_EXCITATORY_POSTSYNAPTIC_POTENTIAL	2/25	0.0616475	0.311015	6.06297	RIMS2;CHRNA7
GOBP_POSITIVE_REGULATION_OF_NATURAL_KILLER_CELL_ACTIVATION	2/25	0.0616475	0.311015	6.06297	IL23A;TOX
GOBP_PEPTIDE_MODIFICATION	1/4	0.0633543	0.317779	20.57	PAM
GOBP_SEQUESTERING_OF_BMP_IN_EXTRACELLULAR_MATRIX	1/4	0.0633543	0.317779	20.57	CER1
GOBP_REGULATION_OF_COMPLEMENT_ACTIVATION_ALTERNATIVE_PATHWAY	1/4	0.0633543	0.317779	20.57	SUSD4
GOBP_NEGATIVE_REGULATION_OF_CHONDROCYTE_PROLIFERATION	1/4	0.0633543	0.317779	20.57	SMAD7
GOBP_REGULATION_OF_CELLULAR_RESPONSE_TO_GROWTH_FACTOR_STIMULUS	9/307	0.0637639	0.319372	1.92609	BAMBI;ZEB2;CFLAR;DLL1;ZEB1;NPNT;PCSK6;CER1;SMAD7
GOBP_GLIAL_CELL_DIFFERENTIATION	7/217	0.0642668	0.320964	2.14585	OLIG2;SOX13;PTPRZ1;DLL1;GAP43;ASCL1;DLX2
GOBP_REGULATION_OF_CELL_PROJECTION_ASSEMBLY	7/217	0.0642668	0.320964	2.14585	ATP8B1;GAP43;PODXL;EPS8L2;DCDC2;KLF5;DOCK11
GOBP_POSITIVE_REGULATION_OF_PEPTIDE_SECRETION	4/93	0.0647932	0.322665	2.98514	GHRH;GRP;UCN3;ISL1
GOBP_STRIATED_MUSCLE_CONTRACTION	6/174	0.0647305	0.322665	2.31565	SCN1B;GSTM2;PDE5A;STAC;CHRNA1;SMAD7
GOBP_NEGATIVE_REGULATION_OF_BMP_SIGNALING_PATHWAY	3/57	0.0652613	0.323603	3.77024	BAMBI;CER1;SMAD7
GOBP_RETINA_MORPHOGENESIS_IN_CAMERA_TYPE_EYE	3/57	0.0652613	0.323603	3.77024	DLL1;TFAP2A;PROX1
GOBP_OVARIAN_FOLLICLE_DEVELOPMENT	3/57	0.0652613	0.323603	3.77024	KITLG;MYC;BCL2
GOBP_TISSUE_REMODELING	6/175	0.0661632	0.32391	2.30234	LGR4;SYK;IL23A;IGFBP5;F2R;ELF3
GOBP_INNERVATION	2/26	0.0660892	0.32391	5.83387	ITGA4;ISL1
GOBP_POLARIZED_EPITHELIAL_CELL_DIFFERENTIATION	2/26	0.0660892	0.32391	5.83387	FAT1;TCF15
GOBP_POSITIVE_REGULATION_OF_RELEASE_OF_CYTOCHROME_C_FROM_MITOCHONDRIA	2/26	0.0660892	0.32391	5.83387	BMF;CIDEB
GOBP_REGULATION_OF_T_HELPER_17_TYPE_IMMUNE_RESPONSE	2/26	0.0660892	0.32391	5.83387	IL23A;SMAD7
GOBP_SPECIFICATION_OF_SYMMETRY	5/133	0.0658196	0.32391	2.5583	DLL1;MICAL2;PCSK6;OVOL2;CER1
GOBP_CELLULAR_RESPONSE_TO_DEXAMETHASONE_STIMULUS	2/26	0.0660892	0.32391	5.83387	CFLAR;FBXO32
GOBP_CENTRAL_NERVOUS_SYSTEM_PROJECTION_NEURON_AXONOGENESIS	2/26	0.0660892	0.32391	5.83387	SCN1B;DCLK1
GOBP_EMBRYONIC_PLACENTA_MORPHOGENESIS	2/26	0.0660892	0.32391	5.83387	FGFR2;ST14
GOBP_MULTI_ORGANISM_REPRODUCTIVE_PROCESS	23/1014	0.0664934	0.325069	1.45756	ADCYAP1R1;LGR4;BCL2;MFGE8;SPAG1;PDE5A;ADAMTS2;YBX3;ADCY7;ARNTL;MICAL2;IGFBP5;WFDC2;PAM;C9orf24;FOS;MST1R;TESMIN;NPM2;TDRD7;DIAPH2;MYC;CFAP44
GOBP_SENSORY_ORGAN_MORPHOGENESIS	8/264	0.0669091	0.326641	2.00145	TDRD7;FAT1;DLL1;PROX1;ZEB1;BCL2;FGFR2;TFAP2A
GOBP_FOREBRAIN_NEUROBLAST_DIVISION	1/5	0.0785575	0.328918	16.8291	FGFR2
GOBP_POSITIVE_REGULATION_OF_CIRCADIAN_SLEEP_WAKE_CYCLE_SLEEP	1/5	0.0785575	0.328918	16.8291	GHRH
GOBP_FOREBRAIN_VENTRICULAR_ZONE_PROGENITOR_CELL_DIVISION	1/5	0.0785575	0.328918	16.8291	FGFR2
GOBP_REGULATION_OF_STRIATED_MUSCLE_CELL_DIFFERENTIATION	4/95	0.0689398	0.328918	2.92231	DLL1;PLPP7;PROX1;BCL2
GOBP_GLANDULAR_EPITHELIAL_CELL_DEVELOPMENT	2/28	0.0752774	0.328918	5.42391	DLL1;ARNTL
GOBP_MORPHOGENESIS_OF_A_POLARIZED_EPITHELIUM	4/96	0.0710633	0.328918	2.89188	FAT1;ANKRD6;TCF15;JHY
GOBP_POSITIVE_REGULATION_OF_LIPID_STORAGE	2/27	0.070634	0.328918	5.62143	LPL;SCARB1
GOBP_POSITIVE_REGULATION_OF_DNA_DEMETHYLATION	1/5	0.0785575	0.328918	16.8291	TOX
GOBP_REGULATION_OF_HAIR_CYCLE	2/28	0.0752774	0.328918	5.42391	ARNTL;GAL
GOBP_REGULATION_OF_CYTOPLASMIC_TRANSLATION	2/28	0.0752774	0.328918	5.42391	CPEB1;YBX3
GOBP_POSITIVE_REGULATION_OF_BASEMENT_MEMBRANE_ASSEMBLY_INVOLVED_IN_EMBRYONIC_BODY_MORPHOGENESIS	1/5	0.0785575	0.328918	16.8291	PHLDB1
GOBP_POSITIVE_REGULATION_OF_BLOOD_BRAIN_BARRIER_PERMEABILITY	1/5	0.0785575	0.328918	16.8291	TJP2
GOBP_REGULATION_OF_FOREBRAIN_NEURON_DIFFERENTIATION	1/5	0.0785575	0.328918	16.8291	PROX1
GOBP_REGULATION_OF_EPITHELIAL_CELL_APOPTOTIC_PROCESS	4/96	0.0710633	0.328918	2.89188	ITGA4;NEUROD1;SCG2;CFLAR
GOBP_REGULATION_OF_MYELOID_CELL_APOPTOTIC_PROCESS	2/27	0.070634	0.328918	5.62143	KITLG;BCL2
GOBP_GRANULOCYTE_COLONY_STIMULATING_FACTOR_PRODUCTION	1/5	0.0785575	0.328918	16.8291	ISL1
GOBP_NEGATIVE_REGULATION_OF_HEXOKINASE_ACTIVITY	1/5	0.0785575	0.328918	16.8291	FOXA2
GOBP_NORADRENERGIC_NEURON_DEVELOPMENT	1/5	0.0785575	0.328918	16.8291	ASCL1
GOBP_NITRIC_OXIDE_MEDIATED_SIGNAL_TRANSDUCTION	2/27	0.070634	0.328918	5.62143	PDE5A;NEUROD1
GOBP_NEUROTROPHIN_PRODUCTION	1/5	0.0785575	0.328918	16.8291	PCSK6
GOBP_NEGATIVE_REGULATION_OF_INTRINSIC_APOPTOTIC_SIGNALING_PATHWAY_IN_RESPONSE_TO_OSMOTIC_STRESS	1/5	0.0785575	0.328918	16.8291	YBX3
GOBP_REGULATION_OF_AXON_DIAMETER	1/5	0.0785575	0.328918	16.8291	NEFL
GOBP_MAINTENANCE_OF_PROTEIN_LOCATION_IN_MITOCHONDRION	1/5	0.0785575	0.328918	16.8291	HK2
GOBP_REGULATION_OF_ORGAN_GROWTH	4/99	0.0776321	0.328918	2.80424	FGFR2;YBX3;PROX1;DUSP9
GOBP_POSITIVE_REGULATION_OF_EPITHELIAL_CELL_PROLIFERATION_INVOLVED_IN_LUNG_MORPHOGENESIS	1/5	0.0785575	0.328918	16.8291	FGFR2
GOBP_REGULATION_OF_MIRNA_TRANSCRIPTION	3/60	0.0737208	0.328918	3.58272	MYC;KLF5;FOS
GOBP_NEURAL_CREST_CELL_DIFFERENTIATION	4/96	0.0710633	0.328918	2.89188	KITLG;OVOL2;ISL1;NRP2
GOBP_REGULATION_OF_MITOCHONDRIAL_MEMBRANE_PERMEABILITY	3/61	0.0766439	0.328918	3.52428	FZD9;HK2;BCL2
GOBP_NEGATIVE_REGULATION_OF_TRANSMEMBRANE_TRANSPORT	5/139	0.0763184	0.328918	2.44749	OPRL1;FABP5;GSTM2;MYC;ANO9
GOBP_REGULATION_OF_NODAL_SIGNALING_PATHWAY_INVOLVED_IN_DETERMINATION_OF_LEFT_RIGHT_ASYMMETRY	1/5	0.0785575	0.328918	16.8291	CER1
GOBP_REGULATION_OF_APOPTOTIC_SIGNALING_PATHWAY	10/362	0.0719887	0.328918	1.80655	MEIS3;SCG2;CFLAR;FZD9;BCL2;RNF183;MYC;LTBR;YBX3;LCK
GOBP_NEGATIVE_REGULATION_OF_SYNCYTIUM_FORMATION_BY_PLASMA_MEMBRANE_FUSION	1/5	0.0785575	0.328918	16.8291	CFLAR
GOBP_PROPRIOCEPTION	1/5	0.0785575	0.328918	16.8291	TMEM150C
GOBP_REGULATION_OF_APOPTOTIC_PROCESS_IN_BONE_MARROW_CELL	1/5	0.0785575	0.328918	16.8291	FGFR2
GOBP_REGULATION_OF_ACTIVIN_RECEPTOR_SIGNALING_PATHWAY	2/27	0.070634	0.328918	5.62143	CER1;SMAD7
GOBP_PROSTATE_GLAND_MORPHOGENESIS	2/28	0.0752774	0.328918	5.42391	FGFR2;FOXA1
GOBP_NEGATIVE_REGULATION_OF_RESPONSE_TO_STIMULUS	34/1626	0.075871	0.328918	1.34085	LGR4;SYK;DLL1;NEUROD1;BCL2;ISL1;RGS10;CER1;FHL2;FOXA2;CNKSR3;DLX2;YBX3;SMAD7;OPRL1;RHBDF2;SOX13;LPL;LMO3;SUSD4;AMER1;ARNTL;MECOM;PDE2A;IGFBP5;ANKRD6;BAMBI;MEIS3;CFLAR;FZD9;DUSP9;CLDN3;MYC;SCG2
GOBP_REGULATION_OF_NERVOUS_SYSTEM_PROCESS	5/134	0.0675096	0.328918	2.53914	OPRL1;FABP5;CHRNA7;F2R;RIMS2
GOBP_NEGATIVE_REGULATION_OF_NODAL_SIGNALING_PATHWAY	1/5	0.0785575	0.328918	16.8291	CER1
GOBP_MAST_CELL_PROLIFERATION	1/5	0.0785575	0.328918	16.8291	KITLG
GOBP_GOLGI_TO_PLASMA_MEMBRANE_TRANSPORT	3/60	0.0737208	0.328918	3.58272	KRT18;PKDCC;AMN
GOBP_NEGATIVE_REGULATION_OF_HEPATOCYTE_APOPTOTIC_PROCESS	1/5	0.0785575	0.328918	16.8291	CFLAR
GOBP_POSITIVE_REGULATION_OF_SKELETAL_MUSCLE_TISSUE_GROWTH	1/5	0.0785575	0.328918	16.8291	DLL1
GOBP_NEGATIVE_REGULATION_OF_CELLULAR_RESPONSE_TO_TRANSFORMING_GROWTH_FACTOR_BETA_STIMULUS	1/5	0.0785575	0.328918	16.8291	CFLAR
GOBP_GROWTH_PLATE_CARTILAGE_CHONDROCYTE_DEVELOPMENT	1/5	0.0785575	0.328918	16.8291	COL27A1
GOBP_REGULATION_OF_CELL_FATE_COMMITMENT	2/28	0.0752774	0.328918	5.42391	LMO4;IL23A
GOBP_POSITIVE_REGULATION_OF_HAIR_FOLLICLE_MATURATION	1/5	0.0785575	0.328918	16.8291	GAL
GOBP_HAIR_FOLLICLE_PLACODE_FORMATION	1/5	0.0785575	0.328918	16.8291	EDA
GOBP_POSITIVE_REGULATION_OF_EXTRACELLULAR_MATRIX_ORGANIZATION	2/27	0.070634	0.328918	5.62143	PHLDB1;CFLAR
GOBP_POSITIVE_REGULATION_OF_NEUROGENESIS	7/221	0.0693915	0.328918	2.10665	OLIG2;SHTN1;PLXNA2;PTPRZ1;NEFL;MYC;ASCL1
GOBP_PHOSPHOLIPID_TRANSPORT	4/98	0.0754097	0.328918	2.83286	PITPNM1;ATP8B1;SCARB1;ANO9
GOBP_REGULATION_OF_CELL_CELL_ADHESION	12/455	0.0685898	0.328918	1.71448	ITGA4;SOX13;GCNT2;SYK;FOXA2;IL23A;FOXA1;PDE5A;MBP;PODXL;LCK;SMAD7
GOBP_HEMATOPOIETIC_STEM_CELL_PROLIFERATION	2/27	0.070634	0.328918	5.62143	KITLG;MECOM
GOBP_HINDBRAIN_TANGENTIAL_CELL_MIGRATION	1/5	0.0785575	0.328918	16.8291	PLXNA2
GOBP_MESENCHYMAL_CELL_PROLIFERATION_INVOLVED_IN_LUNG_DEVELOPMENT	1/5	0.0785575	0.328918	16.8291	FGFR2
GOBP_PEPTIDYL_LYSINE_OXIDATION	1/5	0.0785575	0.328918	16.8291	LOXL1
GOBP_REGULATION_OF_SKELETAL_MUSCLE_CONTRACTION_BY_CALCIUM_ION_SIGNALING	1/5	0.0785575	0.328918	16.8291	GSTM2
GOBP_HOMEOSTASIS_OF_NUMBER_OF_CELLS_WITHIN_A_TISSUE	2/28	0.0752774	0.328918	5.42391	F2R;BCL2
GOBP_POSITIVE_REGULATION_OF_HEMATOPOIETIC_PROGENITOR_CELL_DIFFERENTIATION	1/5	0.0785575	0.328918	16.8291	KITLG
GOBP_MEMBRANE_FUSION_INVOLVED_IN_VIRAL_ENTRY_INTO_HOST_CELL	1/5	0.0785575	0.328918	16.8291	CTSL
GOBP_POSITIVE_REGULATION_OF_POTASSIUM_ION_TRANSMEMBRANE_TRANSPORTER_ACTIVITY	2/27	0.070634	0.328918	5.62143	KCNA1;GAL
GOBP_REGULATION_OF_LYMPHOCYTE_DIFFERENTIATION	6/180	0.0736031	0.328918	2.23797	SOX13;SYK;IL23A;ZEB1;TOX;SMAD7
GOBP_HYPOTHALAMUS_CELL_MIGRATION	1/5	0.0785575	0.328918	16.8291	NRP2
GOBP_POSITIVE_REGULATION_OF_SARCOMERE_ORGANIZATION	1/5	0.0785575	0.328918	16.8291	PROX1
GOBP_REGULATION_OF_CARDIAC_CONDUCTION	2/27	0.070634	0.328918	5.62143	ATP2A3;ATP2B2
GOBP_POSITIVE_REGULATION_OF_ERK1_AND_ERK2_CASCADE	7/220	0.068088	0.328918	2.11632	GCNT2;CFLAR;NPNT;CHRNA7;FGFR2;MTURN;F2R
GOBP_NEGATIVE_REGULATION_OF_GOLGI_TO_PLASMA_MEMBRANE_PROTEIN_TRANSPORT	1/5	0.0785575	0.328918	16.8291	PKDCC
GOBP_POSITIVE_REGULATION_OF_INTRINSIC_APOPTOTIC_SIGNALING_PATHWAY	3/60	0.0737208	0.328918	3.58272	RNF183;MYC;LCK
GOBP_REGULATION_OF_PHOSPHOLIPASE_C_ACTIVATING_G_PROTEIN_COUPLED_RECEPTOR_SIGNALING_PATHWAY	1/5	0.0785575	0.328918	16.8291	GRP
GOBP_RESPONSE_TO_MOLECULE_OF_FUNGAL_ORIGIN	1/5	0.0785575	0.328918	16.8291	SYK
GOBP_COMPARTMENT_PATTERN_SPECIFICATION	1/5	0.0785575	0.328918	16.8291	DLL1
GOBP_RETROGRADE_TRANS_SYNAPTIC_SIGNALING_BY_LIPID	1/5	0.0785575	0.328918	16.8291	FABP5
GOBP_T_HELPER_17_CELL_DIFFERENTIATION	2/28	0.0752774	0.328918	5.42391	IL23A;SMAD7
GOBP_TUBE_LUMEN_CAVITATION	1/5	0.0785575	0.328918	16.8291	EDA
GOBP_SOMITE_SPECIFICATION	1/5	0.0785575	0.328918	16.8291	DLL1
GOBP_VITAMIN_B6_METABOLIC_PROCESS	1/5	0.0785575	0.328918	16.8291	ALPL
GOBP_DEPHOSPHORYLATION	11/413	0.0748415	0.328918	1.73562	PTPRZ1;NUAK1;DUSP9;BCL2;PLPP5;PLPP7;NPNT;INPPL1;ALPL;PALD1;LCK
GOBP_SINOATRIAL_NODE_CELL_DEVELOPMENT	1/5	0.0785575	0.328918	16.8291	ISL1
GOBP_STOMACH_DEVELOPMENT	1/5	0.0785575	0.328918	16.8291	ASCL1
GOBP_SATELLITE_CELL_ACTIVATION_INVOLVED_IN_SKELETAL_MUSCLE_REGENERATION	1/5	0.0785575	0.328918	16.8291	KLF5
GOBP_ENZYME_LINKED_RECEPTOR_PROTEIN_SIGNALING_PATHWAY	22/964	0.0680399	0.328918	1.46683	ZEB2;SYK;DLL1;PCSK6;OVOL2;CER1;LCK;GCNT2;ZEB1;MAPKAPK3;RHBDF2;SMAD7;EPHA8;NRP2;FGFR2;IGFBP5;GHRH;FOS;MST1R;BAMBI;ZYX;NPNT
GOBP_SYNAPSE_ORGANIZATION	11/416	0.0778376	0.328918	1.72285	CAMKV;NRP2;CHRNA1;GAP43;NEFL;FZD9;KIRREL3;CHRNA7;F2R;NTNG2;FARP1
GOBP_ELASTIN_CATABOLIC_PROCESS	1/5	0.0785575	0.328918	16.8291	CTSL
GOBP_DIPHOSPHOINOSITOL_POLYPHOSPHATE_METABOLIC_PROCESS	1/5	0.0785575	0.328918	16.8291	NUDT11
GOBP_RESPONSE_TO_CYCLOHEXIMIDE	1/5	0.0785575	0.328918	16.8291	MYC
GOBP_VESTIBULOCOCHLEAR_NERVE_FORMATION	1/5	0.0785575	0.328918	16.8291	ATP8B1
GOBP_DEVELOPMENTAL_CELL_GROWTH	7/225	0.0747542	0.328918	2.06885	ITGA4;SHTN1;NRP2;DCLK1;RIMS2;OLFM1;SMAD7
GOBP_CIRCADIAN_SLEEP_WAKE_CYCLE_REM_SLEEP	1/5	0.0785575	0.328918	16.8291	GHRH
GOBP_AUTOPHAGOSOME_MATURATION	3/59	0.0708488	0.328918	3.64312	CHMP4C;VAMP8;MAP1LC3A
GOBP_RESPONSE_TO_ALKALOID	4/97	0.07322	0.328918	2.86207	GSTM2;MAP1LC3A;DDC;PCSK1
GOBP_B_CELL_RECEPTOR_SIGNALING_PATHWAY	3/59	0.0708488	0.328918	3.64312	LCK;SYK;BCL2
GOBP_CELL_CELL_ADHESION_MEDIATED_BY_CADHERIN	2/28	0.0752774	0.328918	5.42391	FOXA1;FOXA2
GOBP_RESPONSE_TO_AMYLOID_BETA	3/58	0.0680287	0.328918	3.7056	ITGA4;CHRNA7;ATP1A3
GOBP_ADRENAL_GLAND_DEVELOPMENT	2/27	0.070634	0.328918	5.62143	PBX1;ASCL1
GOBP_CD8_POSITIVE_ALPHA_BETA_T_CELL_ACTIVATION	2/27	0.070634	0.328918	5.62143	TOX;BCL2
GOBP_CALCIUM_ACTIVATED_PHOSPHOLIPID_SCRAMBLING	1/5	0.0785575	0.328918	16.8291	ANO9
GOBP_SENSORY_PERCEPTION_OF_SOUR_TASTE	1/5	0.0785575	0.328918	16.8291	ASIC1
GOBP_RETINAL_CELL_PROGRAMMED_CELL_DEATH	1/5	0.0785575	0.328918	16.8291	BCL2
GOBP_RESPONSE_TO_ARSENITE_ION	1/5	0.0785575	0.328918	16.8291	MYC
GOBP_TOOTH_MINERALIZATION	2/27	0.070634	0.328918	5.62143	TFAP2A;ALPL
GOBP_CELLULAR_RESPONSE_TO_PH	2/27	0.070634	0.328918	5.62143	ASIC1;SCNN1A
GOBP_CELL_PROJECTION_ASSEMBLY	14/558	0.0720054	0.328918	1.62395	SHTN1;ATP8B1;FGD3;GAP43;CFAP44;ABLIM2;PODXL;EPS8L2;JHY;DCDC2;INPPL1;KLF5;SPAG1;DOCK11
GOBP_EMBRYONIC_RETINA_MORPHOGENESIS_IN_CAMERA_TYPE_EYE	1/5	0.0785575	0.328918	16.8291	PROX1
GOBP_SLEEP	2/28	0.0752774	0.328918	5.42391	GHRH;FOS
GOBP_CELL_SUBSTRATE_ADHESION	10/360	0.0699499	0.328918	1.81677	ITGA4;GCNT2;ZYX;BCL2;PLEKHA2;PREX1;NPNT;NTNG2;EDA;EGFLAM
GOBP_CELLULAR_RESPONSE_TO_CORTICOSTEROID_STIMULUS	3/59	0.0708488	0.328918	3.64312	CFLAR;ISL1;FBXO32
GOBP_CARBON_CATABOLITE_REGULATION_OF_TRANSCRIPTION	1/5	0.0785575	0.328918	16.8291	FOXA2
GOBP_RESPONSE_TO_GLYCOSIDE	1/5	0.0785575	0.328918	16.8291	ATP1A3
GOBP_TRIGEMINAL_GANGLION_DEVELOPMENT	1/5	0.0785575	0.328918	16.8291	NRP2
GOBP_UBIQUITIN_INDEPENDENT_PROTEIN_CATABOLIC_PROCESS_VIA_THE_MULTIVESICULAR_BODY_SORTING_PATHWAY	1/5	0.0785575	0.328918	16.8291	CHMP4C
GOBP_DNA_METHYLATION_OR_DEMETHYLATION	4/95	0.0689398	0.328918	2.92231	FOS;APOBEC2;MYC;TOX
GOBP_CELL_DIFFERENTIATION_INVOLVED_IN_KIDNEY_DEVELOPMENT	3/58	0.0680287	0.328918	3.7056	PODXL;LGR4;AMER1
GOBP_TNFSF11_MEDIATED_SIGNALING_PATHWAY	1/5	0.0785575	0.328918	16.8291	PIAS3
GOBP_EPITHELIAL_CELL_PROLIFERATION_INVOLVED_IN_SALIVARY_GLAND_MORPHOGENESIS	1/5	0.0785575	0.328918	16.8291	FGFR2
GOBP_RESPONSE_TO_ISOQUINOLINE_ALKALOID	2/28	0.0752774	0.328918	5.42391	MAP1LC3A;PCSK1
GOBP_CORTISOL_SECRETION	1/5	0.0785575	0.328918	16.8291	GAL
GOBP_REPLACEMENT_OSSIFICATION	2/27	0.070634	0.328918	5.62143	INPPL1;ALPL
GOBP_CARDIAC_ATRIUM_MORPHOGENESIS	2/28	0.0752774	0.328918	5.42391	PROX1;ISL1
GOBP_MAINTENANCE_OF_CELL_NUMBER	5/141	0.080008	0.329848	2.41264	DLL1;PROX1;TCF15;MYC;ZNF322
GOBP_PIGMENT_GRANULE_ORGANIZATION	2/29	0.080015	0.329848	5.23977	ZEB2;BCL2
GOBP_HEMOSTASIS	7/228	0.0789323	0.329848	2.04136	ANXA5;SYK;FOXA2;FLI1;F2R;LCK;DGKB
GOBP_REGULATION_OF_GLIOGENESIS	4/100	0.0798872	0.329848	2.77619	OLIG2;DLX2;MYC;PTPRZ1
GOBP_POSTSYNAPSE_ASSEMBLY	2/29	0.080015	0.329848	5.23977	GAP43;NTNG2
GOBP_POSITIVE_REGULATION_OF_MULTICELLULAR_ORGANISM_GROWTH	2/29	0.080015	0.329848	5.23977	GHRH;BCL2
GOBP_RESPONSE_TO_ACIDIC_PH	2/29	0.080015	0.329848	5.23977	ASIC1;SCNN1A
GOBP_AORTA_DEVELOPMENT	3/62	0.0796174	0.329848	3.46771	LOXL1;PDE2A;PROX1
GOBP_POSITIVE_REGULATION_OF_MYELOID_CELL_DIFFERENTIATION	4/100	0.0798872	0.329848	2.77619	IL23A;KITLG;FOS;MTURN
GOBP_NEGATIVE_REGULATION_OF_SIGNALING	29/1359	0.0794595	0.329848	1.3679	LGR4;DLL1;NEUROD1;BCL2;ISL1;RGS10;CER1;FHL2;CNKSR3;DLX2;YBX3;SMAD7;ASIC1;OPRL1;SOX13;LMO3;AMER1;ARNTL;MECOM;PDE2A;IGFBP5;ANKRD6;BAMBI;MEIS3;CFLAR;FZD9;DUSP9;MYC;SCG2
GOBP_CHEMICAL_SYNAPTIC_TRANSMISSION_POSTSYNAPTIC	4/100	0.0798872	0.329848	2.77619	CHRNA7;RIMS2;MPP2;CHRNA1
GOBP_RESPONSE_TO_FATTY_ACID	3/62	0.0796174	0.329848	3.46771	MBP;LPL;PCSK1
GOBP_EPITHELIAL_TUBE_BRANCHING_INVOLVED_IN_LUNG_MORPHOGENESIS	2/29	0.080015	0.329848	5.23977	FGFR2;FOXA1
GOBP_REGULATION_OF_CYSTEINE_TYPE_ENDOPEPTIDASE_ACTIVITY	7/229	0.0803547	0.330856	2.03236	ATP2A3;SYK;CFLAR;MYC;F2R;LCK;CIDEB
GOBP_REGULATION_OF_REACTIVE_OXYGEN_SPECIES_METABOLIC_PROCESS	5/142	0.0818881	0.33677	2.39558	CFLAR;SYK;HK2;BCL2;TFAP2A
GOBP_INTERLEUKIN_12_PRODUCTION	3/63	0.0826405	0.33866	3.41292	IL23A;ISL1;SYK
GOBP_INTERLEUKIN_10_PRODUCTION	3/63	0.0826405	0.33866	3.41292	DLL1;IL23A;SYK
GOBP_INTRINSIC_APOPTOTIC_SIGNALING_PATHWAY_IN_RESPONSE_TO_ENDOPLASMIC_RETICULUM_STRESS	3/63	0.0826405	0.33866	3.41292	RNF183;ATP2A3;BCL2
GOBP_CARBOHYDRATE_DERIVATIVE_METABOLIC_PROCESS	22/993	0.0866979	0.343845	1.42173	MGAT4B;BCL2;PCSK6;GALNT7;GCNT2;APOBEC2;B3GALT4;PDE5A;CTSL;MGAT4A;RAMP1;NUDT11;ADCY7;CHST15;PDE2A;TJP2;GCNT1;AKR1B10;HK2;MYC;EGFLAM;B3GNT5
GOBP_POSITIVE_REGULATION_OF_SMOOTH_MUSCLE_CONTRACTION	2/31	0.089756	0.343845	4.90657	F2R;NPNT
GOBP_RESPONSE_TO_HUMAN_CHORIONIC_GONADOTROPIN	1/6	0.0935148	0.343845	14.2392	MYC
GOBP_CHONDROCYTE_HYPERTROPHY	1/6	0.0935148	0.343845	14.2392	SMAD7
GOBP_DEVELOPMENTAL_GROWTH_INVOLVED_IN_MORPHOGENESIS	7/233	0.0861923	0.343845	1.99712	ITGA4;SHTN1;NRP2;DCLK1;FGFR2;RIMS2;OLFM1
GOBP_POSITIVE_REGULATION_OF_KILLING_OF_CELLS_OF_ANOTHER_ORGANISM	1/6	0.0935148	0.343845	14.2392	SYK
GOBP_APOPTOTIC_PROCESS_IN_BONE_MARROW_CELL	1/6	0.0935148	0.343845	14.2392	FGFR2
GOBP_POSITIVE_REGULATION_OF_GLOMERULAR_MESANGIAL_CELL_PROLIFERATION	1/6	0.0935148	0.343845	14.2392	CFLAR
GOBP_REGULATION_OF_HEPATOCYTE_APOPTOTIC_PROCESS	1/6	0.0935148	0.343845	14.2392	CFLAR
GOBP_AORTA_SMOOTH_MUSCLE_TISSUE_MORPHOGENESIS	1/6	0.0935148	0.343845	14.2392	PROX1
GOBP_PHAGOCYTOSIS_RECOGNITION	2/30	0.0848426	0.343845	5.06771	MFGE8;SCARB1
GOBP_PEPTIDYL_TYROSINE_MODIFICATION	10/375	0.0861499	0.343845	1.74279	SH3BP5;EPHA8;SYK;IL23A;MST1R;FGFR2;PKDCC;ISL1;KITLG;LCK
GOBP_RESPONSE_TO_GONADOTROPIN	2/30	0.0848426	0.343845	5.06771	EPHA8;MYC
GOBP_REGULATION_OF_PHOTORECEPTOR_CELL_DIFFERENTIATION	1/6	0.0935148	0.343845	14.2392	DLX2
GOBP_REGULATION_OF_PRESYNAPTIC_MEMBRANE_POTENTIAL	1/6	0.0935148	0.343845	14.2392	KCNA1
GOBP_INNER_EAR_MORPHOGENESIS	4/102	0.0844939	0.343845	2.72174	FGFR2;PROX1;ZEB1;TFAP2A
GOBP_PROXIMAL_TUBULE_DEVELOPMENT	1/6	0.0935148	0.343845	14.2392	DLL1
GOBP_CRANIAL_GANGLION_DEVELOPMENT	1/6	0.0935148	0.343845	14.2392	NRP2
GOBP_REGULATION_OF_LOCOMOTION_INVOLVED_IN_LOCOMOTORY_BEHAVIOR	1/6	0.0935148	0.343845	14.2392	GNB3
GOBP_PEPTIDE_CROSS_LINKING_VIA_CHONDROITIN_4_SULFATE_GLYCOSAMINOGLYCAN	1/6	0.0935148	0.343845	14.2392	EGFLAM
GOBP_INDOLE_CONTAINING_COMPOUND_BIOSYNTHETIC_PROCESS	1/6	0.0935148	0.343845	14.2392	DDC
GOBP_LONG_CHAIN_FATTY_ACID_TRANSPORT	3/65	0.0888321	0.343845	3.30836	SLC27A3;SYK;FABP5
GOBP_CORTICOSPINAL_TRACT_MORPHOGENESIS	1/6	0.0935148	0.343845	14.2392	SCN1B
GOBP_POSITIVE_REGULATION_OF_CARTILAGE_DEVELOPMENT	2/30	0.0848426	0.343845	5.06771	PKDCC;SMAD7
GOBP_TUMOR_NECROSIS_FACTOR_MEDIATED_SIGNALING_PATHWAY	4/105	0.0916418	0.343845	2.64392	TNFRSF25;PIAS3;KRT18;SYK
GOBP_RESPONSE_TO_SODIUM_ARSENITE	1/6	0.0935148	0.343845	14.2392	NEFL
GOBP_ZYGOTIC_DETERMINATION_OF_ANTERIOR_POSTERIOR_AXIS_EMBRYO	1/6	0.0935148	0.343845	14.2392	PCSK6
GOBP_REGULATION_OF_INTRINSIC_APOPTOTIC_SIGNALING_PATHWAY_IN_RESPONSE_TO_OSMOTIC_STRESS	1/6	0.0935148	0.343845	14.2392	YBX3
GOBP_HYPOTHALAMUS_GONADOTROPHIN_RELEASING_HORMONE_NEURON_DIFFERENTIATION	1/6	0.0935148	0.343845	14.2392	NRP2
GOBP_REGULATION_OF_INTRINSIC_APOPTOTIC_SIGNALING_PATHWAY_BY_P53_CLASS_MEDIATOR	2/31	0.089756	0.343845	4.90657	MYC;BCL2
GOBP_B_CELL_HOMEOSTASIS	2/30	0.0848426	0.343845	5.06771	DOCK11;BCL2
GOBP_HORMONE_MEDIATED_SIGNALING_PATHWAY	6/188	0.0864602	0.343845	2.14208	LGR4;FOXA1;LMO3;ARNTL;UCN3;ISL1
GOBP_B_CELL_LINEAGE_COMMITMENT	1/6	0.0935148	0.343845	14.2392	BCL2
GOBP_REGULATION_OF_INORGANIC_ANION_TRANSMEMBRANE_TRANSPORT	1/6	0.0935148	0.343845	14.2392	ANO9
GOBP_AMYLIN_RECEPTOR_SIGNALING_PATHWAY	1/6	0.0935148	0.343845	14.2392	RAMP1
GOBP_REGULATION_OF_MODIFICATION_OF_POSTSYNAPTIC_STRUCTURE	1/6	0.0935148	0.343845	14.2392	CAMKV
GOBP_REGULATION_OF_OSTEOCLAST_DIFFERENTIATION	3/64	0.0857123	0.343845	3.35983	PIAS3;IL23A;FOS
GOBP_POSITIVE_REGULATION_OF_CELL_CELL_ADHESION_MEDIATED_BY_INTEGRIN	1/6	0.0935148	0.343845	14.2392	PODXL
GOBP_REGULATION_OF_SODIUM_ION_TRANSMEMBRANE_TRANSPORT	3/65	0.0888321	0.343845	3.30836	FGF14;SCN1B;CNKSR3
GOBP_POSITIVE_REGULATION_OF_INHIBITORY_POSTSYNAPTIC_POTENTIAL	1/6	0.0935148	0.343845	14.2392	RIMS2
GOBP_DIADENOSINE_POLYPHOSPHATE_METABOLIC_PROCESS	1/6	0.0935148	0.343845	14.2392	NUDT11
GOBP_RESPONSE_TO_IRON_II_ION	1/6	0.0935148	0.343845	14.2392	MAP1LC3A
GOBP_ARTERIAL_ENDOTHELIAL_CELL_DIFFERENTIATION	1/6	0.0935148	0.343845	14.2392	DLL1
GOBP_LENS_FIBER_CELL_MORPHOGENESIS	1/6	0.0935148	0.343845	14.2392	PROX1
GOBP_SKELETAL_MUSCLE_THIN_FILAMENT_ASSEMBLY	1/6	0.0935148	0.343845	14.2392	PROX1
GOBP_NEURAL_TUBE_FORMATION	4/104	0.0892278	0.343845	2.66936	LMO4;SHROOM3;OVOL2;ST14
GOBP_NEURAL_FOLD_FORMATION	1/6	0.0935148	0.343845	14.2392	OVOL2
GOBP_NEURAL_CREST_CELL_MIGRATION_INVOLVED_IN_AUTONOMIC_NERVOUS_SYSTEM_DEVELOPMENT	1/6	0.0935148	0.343845	14.2392	NRP2
GOBP_PROSTHETIC_GROUP_METABOLIC_PROCESS	1/6	0.0935148	0.343845	14.2392	MOCS1
GOBP_PROSTATE_GLANDULAR_ACINUS_MORPHOGENESIS	1/6	0.0935148	0.343845	14.2392	FGFR2
GOBP_RENIN_SECRETION_INTO_BLOOD_STREAM	1/6	0.0935148	0.343845	14.2392	F2R
GOBP_ATRIAL_CARDIAC_MUSCLE_TISSUE_MORPHOGENESIS	1/6	0.0935148	0.343845	14.2392	PROX1
GOBP_VIRAL_PROTEIN_PROCESSING	2/31	0.089756	0.343845	4.90657	MGAT4B;MGAT4A
GOBP_REGULATION_OF_T_HELPER_17_CELL_LINEAGE_COMMITMENT	1/6	0.0935148	0.343845	14.2392	IL23A
GOBP_REGULATION_OF_CARTILAGE_DEVELOPMENT	3/66	0.091999	0.343845	3.25844	PKDCC;RFLNB;SMAD7
GOBP_SOMITOGENESIS	3/65	0.0888321	0.343845	3.30836	DLL1;PLXNA2;TCF15
GOBP_POSITIVE_REGULATION_OF_ALKALINE_PHOSPHATASE_ACTIVITY	1/6	0.0935148	0.343845	14.2392	NPNT
GOBP_SINOATRIAL_NODE_CELL_DIFFERENTIATION	1/6	0.0935148	0.343845	14.2392	ISL1
GOBP_REGULATION_OF_CALCIUM_ION_TRANSPORT_INTO_CYTOSOL	4/102	0.0844939	0.343845	2.72174	GSTM2;ADCYAP1R1;F2R;BCL2
GOBP_SKELETAL_MUSCLE_ATROPHY	1/6	0.0935148	0.343845	14.2392	CFLAR
GOBP_REGULATION_OF_BONE_MINERALIZATION_INVOLVED_IN_BONE_MATURATION	1/6	0.0935148	0.343845	14.2392	RFLNB
GOBP_NEGATIVE_REGULATION_OF_INFLAMMATORY_RESPONSE_TO_ANTIGENIC_STIMULUS	2/30	0.0848426	0.343845	5.06771	SYK;RHBDF2
GOBP_PRIMARY_AMINO_COMPOUND_BIOSYNTHETIC_PROCESS	1/6	0.0935148	0.343845	14.2392	DDC
GOBP_REGULATION_OF_BMP_SIGNALING_PATHWAY	4/102	0.0844939	0.343845	2.72174	BAMBI;PCSK6;CER1;SMAD7
GOBP_NEGATIVE_REGULATION_OF_TYPE_B_PANCREATIC_CELL_APOPTOTIC_PROCESS	1/6	0.0935148	0.343845	14.2392	NEUROD1
GOBP_POSITIVE_REGULATION_OF_HEMATOPOIETIC_STEM_CELL_PROLIFERATION	1/6	0.0935148	0.343845	14.2392	KITLG
GOBP_SKELETAL_MUSCLE_CELL_DIFFERENTIATION	3/65	0.0888321	0.343845	3.30836	FOS;ARNTL;KLF5
GOBP_ACTIVATION_OF_PHOSPHOLIPASE_D_ACTIVITY	1/6	0.0935148	0.343845	14.2392	HPCA
GOBP_LIPID_TRANSPORT_ACROSS_BLOOD_BRAIN_BARRIER	1/6	0.0935148	0.343845	14.2392	FABP5
GOBP_HEART_TRABECULA_MORPHOGENESIS	2/31	0.089756	0.343845	4.90657	OVOL2;FHL2
GOBP_FILOPODIUM_ASSEMBLY	3/65	0.0888321	0.343845	3.30836	FGD3;GAP43;DOCK11
GOBP_MYELOID_CELL_DIFFERENTIATION	10/377	0.0884689	0.343845	1.73337	DLL1;IL23A;PIAS3;MTURN;FLI1;MB;LTBR;MYC;KITLG;FOS
GOBP_POSITIVE_REGULATION_OF_CELL_PROLIFERATION_IN_BONE_MARROW	1/6	0.0935148	0.343845	14.2392	FGFR2
GOBP_PLACENTA_BLOOD_VESSEL_DEVELOPMENT	2/31	0.089756	0.343845	4.90657	PLCD3;OVOL2
GOBP_MAINTENANCE_OF_LENS_TRANSPARENCY	1/6	0.0935148	0.343845	14.2392	GCNT2
GOBP_EPITHELIAL_MESENCHYMAL_CELL_SIGNALING	1/6	0.0935148	0.343845	14.2392	FOXA1
GOBP_NECROTIC_CELL_DEATH	3/65	0.0888321	0.343845	3.30836	FZD9;YBX3;CFLAR
GOBP_EPITHELIAL_STRUCTURE_MAINTENANCE	2/31	0.089756	0.343845	4.90657	NEUROD1;TFF3
GOBP_NEURON_PROJECTION_GUIDANCE	7/233	0.0861923	0.343845	1.99712	SCN1B;EPHA8;PLXNA2;NRP2;GAP43;NTN3;ISL1
GOBP_PURKINJE_MYOCYTE_TO_VENTRICULAR_CARDIAC_MUSCLE_CELL_SIGNALING	1/6	0.0935148	0.343845	14.2392	SCN1B
GOBP_RESPONSE_TO_HYDROSTATIC_PRESSURE	1/6	0.0935148	0.343845	14.2392	MYC
GOBP_NEGATIVE_REGULATION_OF_CGMP_MEDIATED_SIGNALING	1/6	0.0935148	0.343845	14.2392	PDE2A
GOBP_POSITIVE_REGULATION_OF_GLIOGENESIS	3/64	0.0857123	0.343845	3.35983	OLIG2;MYC;PTPRZ1
GOBP_NEGATIVE_REGULATION_OF_CARDIAC_MUSCLE_CONTRACTION	1/6	0.0935148	0.343845	14.2392	PDE5A
GOBP_PYRUVATE_TRANSPORT	1/6	0.0935148	0.343845	14.2392	MYC
GOBP_CARTILAGE_DEVELOPMENT_INVOLVED_IN_ENDOCHONDRAL_BONE_MORPHOGENESIS	2/31	0.089756	0.343845	4.90657	COL27A1;CER1
GOBP_REGULATION_OF_SOMITOGENESIS	1/6	0.0935148	0.343845	14.2392	DLL1
GOBP_DIADENOSINE_POLYPHOSPHATE_CATABOLIC_PROCESS	1/6	0.0935148	0.343845	14.2392	NUDT11
GOBP_NEGATIVE_REGULATION_OF_PEPTIDYL_SERINE_PHOSPHORYLATION	2/31	0.089756	0.343845	4.90657	CNKSR3;SMAD7
GOBP_PROTEIN_LOCALIZATION_TO_PLASMA_MEMBRANE	8/281	0.0883747	0.343845	1.87887	ATP2C2;AMN;STAC;PKDCC;GRIP1;KRT18;RAMP1;VAMP8
GOBP_ABSCISSION	1/6	0.0935148	0.343845	14.2392	CHMP4C
GOBP_CD4_POSITIVE_ALPHA_BETA_T_CELL_ACTIVATION	4/102	0.0844939	0.343845	2.72174	CTSL;IL23A;TOX;SMAD7
GOBP_POSITIVE_REGULATION_OF_CYTOSOLIC_CALCIUM_ION_CONCENTRATION_INVOLVED_IN_PHOSPHOLIPASE_C_ACTIVATING_G_PROTEIN_COUPLED_SIGNALING_PATHWAY	2/31	0.089756	0.343845	4.90657	OPRL1;F2R
GOBP_POSITIVE_REGULATION_OF_INTERLEUKIN_1_ALPHA_PRODUCTION	1/6	0.0935148	0.343845	14.2392	ISL1
GOBP_REGULATION_OF_VASCULAR_ASSOCIATED_SMOOTH_MUSCLE_CELL_DEDIFFERENTIATION	1/6	0.0935148	0.343845	14.2392	OLFM2
GOBP_CELL_JUNCTION_ORGANIZATION	16/684	0.0923411	0.343845	1.5077	CAMKV;NRP2;CHRNA1;GAP43;NEFL;FZD9;BCL2;KIRREL3;CLDN3;CHRNA7;F2R;PATJ;NTNG2;TJP2;FARP1;SMAD7
GOBP_DNA_DEALKYLATION	2/31	0.089756	0.343845	4.90657	APOBEC2;TOX
GOBP_POSITIVE_REGULATION_OF_TUMOR_NECROSIS_FACTOR_SUPERFAMILY_CYTOKINE_PRODUCTION	4/106	0.0940867	0.344852	2.61896	LPL;IL23A;ISL1;SYK
GOBP_CHONDROCYTE_DIFFERENTIATION	4/106	0.0940867	0.344852	2.61896	COL27A1;PKDCC;RFLNB;SMAD7
GOBP_ARTERY_DEVELOPMENT	4/106	0.0940867	0.344852	2.61896	LOXL1;PDE2A;PROX1;SMAD7
GOBP_RESPONSE_TO_ACETYLCHOLINE	2/32	0.0947511	0.346191	4.75535	CHRNA7;RGS10
GOBP_REGULATION_OF_KIDNEY_DEVELOPMENT	2/32	0.0947511	0.346191	4.75535	LGR4;MYC
GOBP_BASEMENT_MEMBRANE_ORGANIZATION	2/32	0.0947511	0.346191	4.75535	PHLDB1;NTNG2
GOBP_NEGATIVE_REGULATION_OF_CALCIUM_ION_TRANSPORT	3/67	0.0952123	0.346417	3.20999	GSTM2;OPRL1;BCL2
GOBP_REGULATION_OF_PHOSPHOLIPASE_ACTIVITY	3/67	0.0952123	0.346417	3.20999	HPCA;ADCYAP1R1;FGFR2
GOBP_REGULATION_OF_POTASSIUM_ION_TRANSMEMBRANE_TRANSPORTER_ACTIVITY	3/67	0.0952123	0.346417	3.20999	FHL1;KCNA1;GAL
GOBP_REGULATION_OF_ALPHA_BETA_T_CELL_DIFFERENTIATION	3/67	0.0952123	0.346417	3.20999	IL23A;SYK;SMAD7
GOBP_PEPTIDYL_SERINE_MODIFICATION	9/334	0.0953962	0.346723	1.76807	CAMKV;SYK;STK32A;DCLK1;CNKSR3;BCL2;EGFLAM;MAPKAPK3;SMAD7
GOBP_POSITIVE_REGULATION_OF_LYMPHOCYTE_DIFFERENTIATION	4/107	0.0965623	0.350594	2.59446	TOX;SOX13;IL23A;SYK
GOBP_MACROPHAGE_COLONY_STIMULATING_FACTOR_PRODUCTION	1/7	0.10823	0.354402	12.34	ISL1
GOBP_REGULATION_OF_MITOCHONDRIAL_MEMBRANE_POTENTIAL	3/70	0.105121	0.354402	3.07291	MYC;FZD9;BCL2
GOBP_REGULATION_OF_NERVOUS_SYSTEM_DEVELOPMENT	11/437	0.100906	0.354402	1.6383	SHTN1;OLIG2;PLXNA2;PTPRZ1;DLL1;NEFL;MBP;ARNTL;MYC;ASCL1;DLX2
GOBP_REGULATION_OF_MYOSIN_LIGHT_CHAIN_PHOSPHATASE_ACTIVITY	1/7	0.10823	0.354402	12.34	NUAK1
GOBP_MACROPHAGE_COLONY_STIMULATING_FACTOR_SIGNALING_PATHWAY	1/7	0.10823	0.354402	12.34	MST1R
GOBP_DIAPEDESIS	1/7	0.10823	0.354402	12.34	ITGA4
GOBP_AUTOPHAGOSOME_MEMBRANE_DOCKING	1/7	0.10823	0.354402	12.34	VAMP8
GOBP_LUNG_LOBE_DEVELOPMENT	1/7	0.10823	0.354402	12.34	FGFR2
GOBP_POSITIVE_REGULATION_OF_NERVOUS_SYSTEM_PROCESS	2/34	0.104971	0.354402	4.4792	OPRL1;RIMS2
GOBP_DEVELOPMENT_OF_PRIMARY_FEMALE_SEXUAL_CHARACTERISTICS	4/109	0.101604	0.354402	2.5468	KITLG;MYC;ADCYAP1R1;BCL2
GOBP_LEUKOCYTE_TETHERING_OR_ROLLING	2/33	0.0998242	0.354402	4.61315	ITGA4;GCNT1
GOBP_DEVELOPMENTAL_MATURATION	8/292	0.104171	0.354402	1.80716	EPHA8;TDRD7;RFLNB;NEFL;FOXA1;BCL2;ASCL1;GAL
GOBP_POSITIVE_REGULATION_OF_ACTIVATION_OF_JANUS_KINASE_ACTIVITY	1/7	0.10823	0.354402	12.34	IL23A
GOBP_PH_ELEVATION	1/7	0.10823	0.354402	12.34	BCL2
GOBP_CRANIAL_SKELETAL_SYSTEM_DEVELOPMENT	3/70	0.105121	0.354402	3.07291	DLX2;FGFR2;TFAP2A
GOBP_AXON_CHOICE_POINT_RECOGNITION	1/7	0.10823	0.354402	12.34	GAP43
GOBP_CEREBELLAR_CORTEX_MORPHOGENESIS	2/34	0.104971	0.354402	4.4792	DLL1;PROX1
GOBP_REGULATION_OF_EPITHELIAL_CELL_PROLIFERATION_INVOLVED_IN_LUNG_MORPHOGENESIS	1/7	0.10823	0.354402	12.34	FGFR2
GOBP_STEM_CELL_PROLIFERATION	3/68	0.0984709	0.354402	3.16297	KITLG;OVOL2;MECOM
GOBP_SEMICIRCULAR_CANAL_MORPHOGENESIS	1/7	0.10823	0.354402	12.34	ZEB1
GOBP_CELL_COMMUNICATION_BY_ELECTRICAL_COUPLING	2/34	0.104971	0.354402	4.4792	KCNA1;ATP1A3
GOBP_SPONTANEOUS_NEUROTRANSMITTER_SECRETION	1/7	0.10823	0.354402	12.34	RIMS2
GOBP_CELLULAR_RESPONSE_TO_WATER_STIMULUS	1/7	0.10823	0.354402	12.34	MYC
GOBP_SPLEEN_DEVELOPMENT	2/34	0.104971	0.354402	4.4792	PBX1;BCL2
GOBP_NEGATIVE_REGULATION_OF_CYTOKINESIS	1/7	0.10823	0.354402	12.34	CHMP4C
GOBP_NEGATIVE_REGULATION_OF_CYTOPLASMIC_TRANSLATION	1/7	0.10823	0.354402	12.34	CPEB1
GOBP_CEREBELLAR_GRANULAR_LAYER_FORMATION	1/7	0.10823	0.354402	12.34	PROX1
GOBP_POSTSYNAPTIC_SPECIALIZATION_ORGANIZATION	2/33	0.0998242	0.354402	4.61315	GAP43;NTNG2
GOBP_REGULATION_OF_CALCIUM_ION_TRANSMEMBRANE_TRANSPORT	5/154	0.106239	0.354402	2.20811	OPRL1;GSTM2;HPCA;STAC;F2R
GOBP_CELLULAR_RESPONSE_TO_MECHANICAL_STIMULUS	3/70	0.105121	0.354402	3.07291	TMEM150C;PDE2A;LTBR
GOBP_REGULATION_OF_BEHAVIOR	3/70	0.105121	0.354402	3.07291	OPRL1;GHRH;GNB3
GOBP_CELLULAR_RESPONSE_TO_MAGNESIUM_ION	1/7	0.10823	0.354402	12.34	KCNA1
GOBP_REGULATION_OF_AXONOGENESIS	5/154	0.106239	0.354402	2.20811	SHTN1;PLXNA2;NEFL;MBP;KIF13B
GOBP_SKELETAL_MUSCLE_SATELLITE_CELL_DIFFERENTIATION	1/7	0.10823	0.354402	12.34	KLF5
GOBP_PROTEIN_CONTAINING_COMPLEX_REMODELING	2/33	0.0998242	0.354402	4.61315	LPL;SCARB1
GOBP_PROTEIN_DNA_COVALENT_CROSS_LINKING_REPAIR	1/7	0.10823	0.354402	12.34	FAM111A
GOBP_NEGATIVE_REGULATION_OF_NUCLEOTIDE_BIOSYNTHETIC_PROCESS	1/7	0.10823	0.354402	12.34	HPCA
GOBP_RECOGNITION_OF_APOPTOTIC_CELL	1/7	0.10823	0.354402	12.34	SCARB1
GOBP_CELLULAR_RESPONSE_TO_SALT	1/7	0.10823	0.354402	12.34	HPCA
GOBP_MULTICELLULAR_ORGANISM_REPRODUCTION	19/850	0.0994707	0.354402	1.43576	ADCYAP1R1;LGR4;BCL2;PDE5A;ADAMTS2;YBX3;OPRL1;ADCY7;ARNTL;MICAL2;WFDC2;PAM;C9orf24;TESMIN;NPM2;TDRD7;DIAPH2;MYC;CFAP44
GOBP_MUCOSA_ASSOCIATED_LYMPHOID_TISSUE_DEVELOPMENT	1/7	0.10823	0.354402	12.34	TOX
GOBP_POSITIVE_REGULATION_OF_SODIUM_ION_TRANSPORT	2/33	0.0998242	0.354402	4.61315	SCN1B;CNKSR3
GOBP_MAMMARY_GLAND_FORMATION	1/7	0.10823	0.354402	12.34	FGFR2
GOBP_RESPONSE_TO_PHORBOL_13_ACETATE_12_MYRISTATE	1/7	0.10823	0.354402	12.34	MYC
GOBP_REGULATION_OF_MESODERM_DEVELOPMENT	1/7	0.10823	0.354402	12.34	CER1
GOBP_MATURE_B_CELL_DIFFERENTIATION	2/34	0.104971	0.354402	4.4792	DLL1;DOCK11
GOBP_POSITIVE_REGULATION_OF_OSTEOBLAST_DIFFERENTIATION	3/69	0.101774	0.354402	3.11729	NELL1;CEBPD;NPNT
GOBP_REGULATION_OF_MAST_CELL_ACTIVATION_INVOLVED_IN_IMMUNE_RESPONSE	2/34	0.104971	0.354402	4.4792	VAMP8;SYK
GOBP_THERMOCEPTION	1/7	0.10823	0.354402	12.34	TRPM8
GOBP_CONNECTIVE_TISSUE_REPLACEMENT_INVOLVED_IN_INFLAMMATORY_RESPONSE_WOUND_HEALING	1/7	0.10823	0.354402	12.34	F2R
GOBP_PANCREATIC_A_CELL_DIFFERENTIATION	1/7	0.10823	0.354402	12.34	NEUROD1
GOBP_TELENCEPHALON_DEVELOPMENT	7/243	0.101814	0.354402	1.91408	KCNA1;NEUROD1;NEFL;PROX1;KIRREL3;ASCL1;DLX2
GOBP_BUD_ELONGATION_INVOLVED_IN_LUNG_BRANCHING	1/7	0.10823	0.354402	12.34	FGFR2
GOBP_COBALAMIN_TRANSPORT	1/7	0.10823	0.354402	12.34	AMN
GOBP_ORGANOPHOSPHATE_METABOLIC_PROCESS	20/906	0.101695	0.354402	1.41666	ADCYAP1R1;DGKB;PLCH2;FABP5;PDE5A;INPPL1;SCARB1;LPL;NUDT11;ADCY7;HPCA;PITPNM1;PDE2A;MOCS1;HK2;PLPP5;MYC;ALPL;TJP2;GNB3
GOBP_REGULATION_OF_INTRACELLULAR_ESTROGEN_RECEPTOR_SIGNALING_PATHWAY	2/34	0.104971	0.354402	4.4792	FOXA1;ISL1
GOBP_CIRCADIAN_REGULATION_OF_GENE_EXPRESSION	3/69	0.101774	0.354402	3.11729	ARNTL;LGR4;CIART
GOBP_RESPONSE_TO_TUMOR_NECROSIS_FACTOR	7/246	0.106783	0.354402	1.89048	TNFRSF25;SYK;NPNT;MBP;PIAS3;YBX3;KRT18
GOBP_REGULATION_OF_HISTAMINE_SECRETION_BY_MAST_CELL	1/7	0.10823	0.354402	12.34	VAMP8
GOBP_CHONDROITIN_SULFATE_PROTEOGLYCAN_METABOLIC_PROCESS	2/34	0.104971	0.354402	4.4792	EGFLAM;CHST15
GOBP_POSITIVE_REGULATION_OF_SKELETAL_MUSCLE_CELL_DIFFERENTIATION	1/7	0.10823	0.354402	12.34	ARNTL
GOBP_REGULATION_OF_HEMATOPOIETIC_PROGENITOR_CELL_DIFFERENTIATION	2/34	0.104971	0.354402	4.4792	KITLG;TCF15
GOBP_POSITIVE_REGULATION_OF_SMALL_GTPASE_MEDIATED_SIGNAL_TRANSDUCTION	3/69	0.101774	0.354402	3.11729	KITLG;ADCYAP1R1;F2R
GOBP_OPTIC_CUP_MORPHOGENESIS_INVOLVED_IN_CAMERA_TYPE_EYE_DEVELOPMENT	1/7	0.10823	0.354402	12.34	TFAP2A
GOBP_OLIGODENDROCYTE_PROGENITOR_PROLIFERATION	1/7	0.10823	0.354402	12.34	PTPRZ1
GOBP_MAINTENANCE_OF_PROTEIN_LOCATION_IN_EXTRACELLULAR_REGION	1/7	0.10823	0.354402	12.34	CER1
GOBP_REGULATION_OF_NK_T_CELL_PROLIFERATION	1/7	0.10823	0.354402	12.34	IL23A
GOBP_NEGATIVE_REGULATION_OF_PROTEIN_LOCALIZATION_TO_MEMBRANE	2/33	0.0998242	0.354402	4.61315	PKDCC;FZD9
GOBP_POSITIVE_REGULATION_OF_LIPASE_ACTIVITY	3/68	0.0984709	0.354402	3.16297	HPCA;ADCYAP1R1;FGFR2
GOBP_DORSAL_ROOT_GANGLION_DEVELOPMENT	1/7	0.10823	0.354402	12.34	NRP2
GOBP_AMINOPHOSPHOLIPID_TRANSLOCATION	1/7	0.10823	0.354402	12.34	ATP8B1
GOBP_GLIOGENESIS	8/289	0.099716	0.354402	1.82617	OLIG2;SOX13;PTPRZ1;DLL1;GAP43;MYC;ASCL1;DLX2
GOBP_ECTODERMAL_CELL_DIFFERENTIATION	1/7	0.10823	0.354402	12.34	ETS2
GOBP_ECTOPIC_GERM_CELL_PROGRAMMED_CELL_DEATH	1/7	0.10823	0.354402	12.34	KITLG
GOBP_POSITIVE_REGULATION_OF_METALLOENDOPEPTIDASE_ACTIVITY	1/7	0.10823	0.354402	12.34	MBP
GOBP_REGULATION_OF_SKELETAL_MUSCLE_TISSUE_GROWTH	1/7	0.10823	0.354402	12.34	DLL1
GOBP_RESPONSE_TO_CGMP	1/7	0.10823	0.354402	12.34	PDE2A
GOBP_GAMETE_GENERATION	16/699	0.106169	0.354402	1.47417	TESMIN;NPM2;ADCYAP1R1;DIAPH2;TDRD7;LGR4;BCL2;PDE5A;ARNTL;MICAL2;MYC;WFDC2;ADAMTS2;C9orf24;CFAP44;YBX3
GOBP_ENDOTHELIAL_CELL_PROLIFERATION	6/200	0.107902	0.354402	2.01259	ITGA4;NRP2;SCG2;PROX1;SPARC;SCARB1
GOBP_POSITIVE_REGULATION_OF_CELLULAR_RESPONSE_TO_TRANSFORMING_GROWTH_FACTOR_BETA_STIMULUS	2/33	0.0998242	0.354402	4.61315	ZEB2;NPNT
GOBP_INTESTINAL_EPITHELIAL_STRUCTURE_MAINTENANCE	1/7	0.10823	0.354402	12.34	NEUROD1
GOBP_ANATOMICAL_STRUCTURE_MATURATION	7/242	0.100186	0.354402	1.92208	EPHA8;TDRD7;RFLNB;FOXA1;BCL2;ASCL1;GAL
GOBP_REGULATION_OF_SARCOMERE_ORGANIZATION	1/7	0.10823	0.354402	12.34	PROX1
GOBP_REGULATION_OF_PHOSPHOLIPID_CATABOLIC_PROCESS	1/7	0.10823	0.354402	12.34	SCARB1
GOBP_INTERMEDIATE_FILAMENT_BUNDLE_ASSEMBLY	1/7	0.10823	0.354402	12.34	NEFL
GOBP_POSITIVE_REGULATION_OF_GASTRULATION	1/7	0.10823	0.354402	12.34	FOXA2
GOBP_ANOIKIS	2/33	0.0998242	0.354402	4.61315	BMF;BCL2
GOBP_XENOBIOTIC_TRANSMEMBRANE_TRANSPORT	1/7	0.10823	0.354402	12.34	ATP8B1
GOBP_REGULATION_OF_PRESYNAPSE_ORGANIZATION	2/34	0.104971	0.354402	4.4792	FARP1;NTNG2
GOBP_POSITIVE_REGULATION_OF_BICELLULAR_TIGHT_JUNCTION_ASSEMBLY	1/7	0.10823	0.354402	12.34	CLDN3
GOBP_RENAL_SYSTEM_PROCESS	4/111	0.106766	0.354402	2.50086	MYO5B;OPRL1;F2R;BCL2
GOBP_EMBRYONIC_HEART_TUBE_MORPHOGENESIS	3/70	0.105121	0.354402	3.07291	DLL1;MICAL2;OVOL2
GOBP_POSITIVE_REGULATION_OF_CELL_MATURATION	1/7	0.10823	0.354402	12.34	BCL2
GOBP_POSITIVE_REGULATION_OF_CELL_PROJECTION_ORGANIZATION	9/338	0.100743	0.354402	1.7468	SHTN1;SCN1B;PLXNA2;CFLAR;NEFL;EPS8L2;GRIP1;TOX;DOCK11
GOBP_INSULIN_PROCESSING	1/7	0.10823	0.354402	12.34	PCSK2
GOBP_POSITIVE_REGULATION_OF_ENDOTHELIAL_CELL_PROLIFERATION	4/111	0.106766	0.354402	2.50086	ITGA4;NRP2;PROX1;SCG2
GOBP_LACRIMAL_GLAND_DEVELOPMENT	1/7	0.10823	0.354402	12.34	FGFR2
GOBP_POSITIVE_REGULATION_OF_INTRINSIC_APOPTOTIC_SIGNALING_PATHWAY_BY_P53_CLASS_MEDIATOR	1/7	0.10823	0.354402	12.34	MYC
GOBP_POSITIVE_REGULATION_OF_CORTICOSTEROID_HORMONE_SECRETION	1/7	0.10823	0.354402	12.34	GAL
GOBP_ESTABLISHMENT_OF_EPITHELIAL_CELL_POLARITY	2/33	0.0998242	0.354402	4.61315	FAT1;TCF15
GOBP_REGULATION_OF_TRANSCRIPTION_BY_GLUCOSE	1/7	0.10823	0.354402	12.34	FOXA2
GOBP_RESPONSE_TO_INSECTICIDE	1/7	0.10823	0.354402	12.34	DDC
GOBP_RESPONSE_TO_ARSENIC_CONTAINING_SUBSTANCE	2/33	0.0998242	0.354402	4.61315	NEFL;MYC
GOBP_POSITIVE_REGULATION_OF_CHEMOKINE_PRODUCTION	3/70	0.105121	0.354402	3.07291	MBP;LPL;SYK
GOBP_REGULATION_OF_COAGULATION	3/71	0.108511	0.354654	3.02977	ANXA5;F2R;FOXA2
GOBP_POSITIVE_REGULATION_OF_CALCIUM_ION_TRANSMEMBRANE_TRANSPORT	3/71	0.108511	0.354654	3.02977	GSTM2;STAC;F2R
GOBP_PHENOL_CONTAINING_COMPOUND_METABOLIC_PROCESS	4/112	0.10939	0.356082	2.47849	ZEB2;DDC;SNCAIP;BCL2
GOBP_MITOCHONDRIAL_MEMBRANE_ORGANIZATION	4/112	0.10939	0.356082	2.47849	FZD9;MYC;HK2;BCL2
GOBP_RESPONSE_TO_MECHANICAL_STIMULUS	6/201	0.109803	0.356082	2.0025	PPL;KCNA1;TMEM150C;PDE2A;LTBR;FOS
GOBP_REGULATION_OF_ENDOCRINE_PROCESS	2/35	0.110189	0.356082	4.3528	F2R;GAL
GOBP_RHYTHMIC_PROCESS	8/296	0.110282	0.356082	1.78239	OPRL1;LGR4;PROX1;ARNTL;CIART;PAM;GHRH;DDC
GOBP_MUSCLE_CONTRACTION	9/344	0.109081	0.356082	1.71583	SCN1B;KCNA1;GSTM2;NPNT;PDE5A;STAC;F2R;CHRNA1;SMAD7
GOBP_NEURONAL_ACTION_POTENTIAL	2/35	0.110189	0.356082	4.3528	KCNA1;CHRNA1
GOBP_RELAXATION_OF_MUSCLE	2/35	0.110189	0.356082	4.3528	GSTM2;PDE5A
GOBP_POSITIVE_REGULATION_OF_SMOOTHENED_SIGNALING_PATHWAY	2/35	0.110189	0.356082	4.3528	FOXA1;DCDC2
GOBP_REGULATION_OF_STEM_CELL_POPULATION_MAINTENANCE	2/35	0.110189	0.356082	4.3528	MYC;ZNF322
GOBP_CENTRAL_NERVOUS_SYSTEM_NEURON_AXONOGENESIS	2/35	0.110189	0.356082	4.3528	SCN1B;DCLK1
GOBP_NEGATIVE_REGULATION_OF_CELLULAR_RESPONSE_TO_GROWTH_FACTOR_STIMULUS	4/112	0.10939	0.356082	2.47849	BAMBI;CER1;CFLAR;SMAD7
GOBP_LENS_FIBER_CELL_DIFFERENTIATION	2/35	0.110189	0.356082	4.3528	TDRD7;PROX1
GOBP_AXONEME_ASSEMBLY	3/72	0.111943	0.36044	2.98783	CFAP44;SPAG1;JHY
GOBP_REGULATION_OF_HEART_GROWTH	3/72	0.111943	0.36044	2.98783	FGFR2;PROX1;DUSP9
GOBP_RECEPTOR_MEDIATED_ENDOCYTOSIS	7/249	0.11188	0.36044	1.86745	ITGA4;SYK;DLL1;HPCA;AMN;CTSL;RAMP1
GOBP_RESPONSE_TO_PEPTIDE_HORMONE	10/396	0.112361	0.361452	1.64863	GCNT1;CFLAR;LPL;NEFL;MYC;INPPL1;PCSK1;IGFBP5;CPEB1;GAL
GOBP_SMALL_GTPASE_MEDIATED_SIGNAL_TRANSDUCTION	12/498	0.113238	0.363935	1.56297	DOCK11;SHTN1;ADCYAP1R1;FGD3;PREX1;RND3;EPS8L2;F2R;KSR1;PLEKHG5;KITLG;RGL3
GOBP_CALCIUM_MEDIATED_SIGNALING	6/203	0.113655	0.364937	1.98261	SYK;GSTM2;HPCA;NCALD;TRPM8;FHL2
GOBP_REGULATION_OF_GLIAL_CELL_DIFFERENTIATION	3/75	0.122482	0.366222	2.86865	OLIG2;DLX2;PTPRZ1
GOBP_NEGATIVE_REGULATION_OF_STRIATED_MUSCLE_CONTRACTION	1/8	0.122707	0.366222	10.8877	PDE5A
GOBP_REGULATION_OF_ARACHIDONIC_ACID_SECRETION	1/8	0.122707	0.366222	10.8877	SYK
GOBP_MEMBRANOUS_SEPTUM_MORPHOGENESIS	1/8	0.122707	0.366222	10.8877	FGFR2
GOBP_POSITIVE_REGULATION_OF_TOOTH_MINERALIZATION	1/8	0.122707	0.366222	10.8877	TFAP2A
GOBP_POSITIVE_REGULATION_OF_CALCIUM_ION_TRANSMEMBRANE_TRANSPORTER_ACTIVITY	2/37	0.12082	0.366222	4.12022	GSTM2;STAC
GOBP_EOSINOPHIL_MEDIATED_IMMUNITY	1/8	0.122707	0.366222	10.8877	VAMP8
GOBP_MULTICELLULAR_ORGANISMAL_RESPONSE_TO_STRESS	3/74	0.118929	0.366222	2.90731	ASIC1;ADCYAP1R1;BCL2
GOBP_STRIATED_MUSCLE_ATROPHY	1/8	0.122707	0.366222	10.8877	CFLAR
GOBP_CELLULAR_RESPONSE_TO_LIPOPROTEIN_PARTICLE_STIMULUS	2/36	0.115473	0.366222	4.23332	LPL;SYK
GOBP_INSULIN_LIKE_GROWTH_FACTOR_RECEPTOR_SIGNALING_PATHWAY	2/37	0.12082	0.366222	4.12022	GHRH;IGFBP5
GOBP_MUSCLE_ADAPTATION	4/116	0.120172	0.366222	2.39289	PDE5A;IGFBP5;CFLAR;FBXO32
GOBP_NEGATIVE_REGULATION_OF_MONOCYTE_DIFFERENTIATION	1/8	0.122707	0.366222	10.8877	MYC
GOBP_CD4_POSITIVE_CD25_POSITIVE_ALPHA_BETA_REGULATORY_T_CELL_DIFFERENTIATION	1/8	0.122707	0.366222	10.8877	TOX
GOBP_AGGRESSIVE_BEHAVIOR	1/8	0.122707	0.366222	10.8877	KIRREL3
GOBP_RESPONSE_TO_GRAVITY	1/8	0.122707	0.366222	10.8877	FOS
GOBP_POSITIVE_REGULATION_OF_T_HELPER_17_CELL_DIFFERENTIATION	1/8	0.122707	0.366222	10.8877	IL23A
GOBP_CARDIAC_ATRIUM_DEVELOPMENT	2/36	0.115473	0.366222	4.23332	PROX1;ISL1
GOBP_NEUTROPHIL_MEDIATED_IMMUNITY	2/37	0.12082	0.366222	4.12022	VAMP8;SYK
GOBP_TRANS_SYNAPTIC_SIGNALING_BY_TRANS_SYNAPTIC_COMPLEX	1/8	0.122707	0.366222	10.8877	FARP1
GOBP_NEGATIVE_REGULATION_OF_MULTICELLULAR_ORGANISMAL_PROCESS	23/1087	0.117128	0.366222	1.35421	LGR4;DLL1;BCL2;SPARC;MBP;OVOL2;CER1;FOXA2;IL23A;PDE5A;F2R;DLX2;YBX3;SMAD7;RFLNB;ADCY7;FOXA1;PIAS3;ARNTL;IGFBP5;ANXA5;CHRNA7;MYC
GOBP_MESENCHYMAL_CELL_DIFFERENTIATION_INVOLVED_IN_KIDNEY_DEVELOPMENT	1/8	0.122707	0.366222	10.8877	AMER1
GOBP_NEGATIVE_REGULATION_OF_MITOCHONDRIAL_MEMBRANE_PERMEABILITY	1/8	0.122707	0.366222	10.8877	HK2
GOBP_STRESS_INDUCED_PREMATURE_SENESCENCE	1/8	0.122707	0.366222	10.8877	ARNTL
GOBP_OOCYTE_CONSTRUCTION	1/8	0.122707	0.366222	10.8877	TDRD7
GOBP_CHONDROCYTE_DEVELOPMENT_INVOLVED_IN_ENDOCHONDRAL_BONE_MORPHOGENESIS	1/8	0.122707	0.366222	10.8877	COL27A1
GOBP_POSITIVE_REGULATION_OF_SKELETAL_MUSCLE_FIBER_DEVELOPMENT	1/8	0.122707	0.366222	10.8877	BCL2
GOBP_HISTONE_H3_K4_DEMETHYLATION	1/8	0.122707	0.366222	10.8877	RIOX2
GOBP_REGULATION_OF_CIRCADIAN_RHYTHM	4/116	0.120172	0.366222	2.39289	OPRL1;GHRH;ARNTL;PROX1
GOBP_NEGATIVE_REGULATION_OF_INSULIN_LIKE_GROWTH_FACTOR_RECEPTOR_SIGNALING_PATHWAY	1/8	0.122707	0.366222	10.8877	IGFBP5
GOBP_ALKALOID_METABOLIC_PROCESS	1/8	0.122707	0.366222	10.8877	DDC
GOBP_REGULATION_OF_HORMONE_METABOLIC_PROCESS	2/36	0.115473	0.366222	4.23332	GNB3;GAL
GOBP_POSITIVE_REGULATION_OF_SECONDARY_METABOLITE_BIOSYNTHETIC_PROCESS	1/8	0.122707	0.366222	10.8877	ZEB2
GOBP_CALCITONIN_FAMILY_RECEPTOR_SIGNALING_PATHWAY	1/8	0.122707	0.366222	10.8877	RAMP1
GOBP_POSITIVE_REGULATION_OF_RYANODINE_SENSITIVE_CALCIUM_RELEASE_CHANNEL_ACTIVITY	1/8	0.122707	0.366222	10.8877	GSTM2
GOBP_REGULATION_OF_INNER_EAR_AUDITORY_RECEPTOR_CELL_DIFFERENTIATION	1/8	0.122707	0.366222	10.8877	DLL1
GOBP_REGULATION_OF_CARDIAC_MUSCLE_CONTRACTION	3/75	0.122482	0.366222	2.86865	GSTM2;PDE5A;SMAD7
GOBP_T_CELL_ACTIVATION	12/504	0.120566	0.366222	1.54388	SOX13;SYK;IL23A;ZEB1;BCL2;PDE5A;PREX1;KIF13B;TOX;CTSL;LCK;SMAD7
GOBP_EOSINOPHIL_ACTIVATION	1/8	0.122707	0.366222	10.8877	VAMP8
GOBP_SPECIFICATION_OF_ANIMAL_ORGAN_IDENTITY	2/37	0.12082	0.366222	4.12022	FGFR2;ISL1
GOBP_NEGATIVE_REGULATION_OF_INTRACELLULAR_STEROID_HORMONE_RECEPTOR_SIGNALING_PATHWAY	2/37	0.12082	0.366222	4.12022	ARNTL;ISL1
GOBP_REGULATION_OF_CELLULAR_PH_REDUCTION	1/8	0.122707	0.366222	10.8877	BCL2
GOBP_REGULATION_OF_DEVELOPMENT_HETEROCHRONIC	1/8	0.122707	0.366222	10.8877	ASCL1
GOBP_REGULATION_OF_DNA_DEMETHYLATION	1/8	0.122707	0.366222	10.8877	TOX
GOBP_NEURONAL_ACTION_POTENTIAL_PROPAGATION	1/8	0.122707	0.366222	10.8877	SCN1B
GOBP_METANEPHRIC_NEPHRON_TUBULE_MORPHOGENESIS	1/8	0.122707	0.366222	10.8877	LGR4
GOBP_REGULATION_OF_KERATINOCYTE_PROLIFERATION	2/37	0.12082	0.366222	4.12022	FGFR2;OVOL2
GOBP_REGULATION_OF_KILLING_OF_CELLS_OF_ANOTHER_ORGANISM	1/8	0.122707	0.366222	10.8877	SYK
GOBP_REGULATION_OF_BLOOD_BRAIN_BARRIER_PERMEABILITY	1/8	0.122707	0.366222	10.8877	TJP2
GOBP_SALIVARY_GLAND_DEVELOPMENT	2/36	0.115473	0.366222	4.23332	EDA;FGFR2
GOBP_POSITIVE_REGULATION_OF_ADENYLATE_CYCLASE_ACTIVITY	1/8	0.122707	0.366222	10.8877	HPCA
GOBP_AXONOGENESIS_INVOLVED_IN_INNERVATION	1/8	0.122707	0.366222	10.8877	ITGA4
GOBP_REGULATION_OF_PEPTIDASE_ACTIVITY	11/450	0.117021	0.366222	1.58991	ATP2A3;SYK;CFLAR;MBP;CLDN3;PCOLCE2;F2R;WFDC2;MYC;LCK;CIDEB
GOBP_RESPONSE_TO_INSULIN	7/255	0.122453	0.366222	1.82302	GCNT1;CFLAR;LPL;MYC;INPPL1;CPEB1;GAL
GOBP_POSITIVE_REGULATION_OF_NEURON_PROJECTION_ARBORIZATION	1/8	0.122707	0.366222	10.8877	GRIP1
GOBP_ATRIOVENTRICULAR_VALVE_FORMATION	1/8	0.122707	0.366222	10.8877	OLFM1
GOBP_LYMPHATIC_ENDOTHELIAL_CELL_DIFFERENTIATION	1/8	0.122707	0.366222	10.8877	PROX1
GOBP_INTRINSIC_APOPTOTIC_SIGNALING_PATHWAY_IN_RESPONSE_TO_OSMOTIC_STRESS	1/8	0.122707	0.366222	10.8877	YBX3
GOBP_POSITIVE_REGULATION_OF_MUSCLE_CELL_DIFFERENTIATION	3/75	0.122482	0.366222	2.86865	PROX1;OLFM2;BCL2
GOBP_CELLULAR_RESPONSE_TO_ALKALOID	2/36	0.115473	0.366222	4.23332	GSTM2;DDC
GOBP_REGULATION_OF_VOLTAGE_GATED_SODIUM_CHANNEL_ACTIVITY	1/8	0.122707	0.366222	10.8877	FGF14
GOBP_REGULATION_OF_NEURON_MATURATION	1/8	0.122707	0.366222	10.8877	BCL2
GOBP_REGULATION_OF_VENTRICULAR_CARDIAC_MUSCLE_CELL_MEMBRANE_DEPOLARIZATION	1/8	0.122707	0.366222	10.8877	SMAD7
GOBP_DOPAMINERGIC_NEURON_DIFFERENTIATION	2/37	0.12082	0.366222	4.12022	FOXA1;FOXA2
GOBP_DETERMINATION_OF_LEFT_RIGHT_ASYMMETRY_IN_LATERAL_MESODERM	1/8	0.122707	0.366222	10.8877	CER1
GOBP_DENSE_CORE_GRANULE_EXOCYTOSIS	1/8	0.122707	0.366222	10.8877	CADPS2
GOBP_REGULATION_OF_PHOSPHOLIPID_METABOLIC_PROCESS	2/36	0.115473	0.366222	4.23332	SCARB1;GNB3
GOBP_POLYPRENOL_METABOLIC_PROCESS	1/8	0.122707	0.366222	10.8877	AKR1B10
GOBP_POSITIVE_REGULATION_OF_NATURAL_KILLER_CELL_DIFFERENTIATION	1/8	0.122707	0.366222	10.8877	TOX
GOBP_RESPONSE_TO_GROWTH_HORMONE	2/36	0.115473	0.366222	4.23332	MYC;IGFBP5
GOBP_REGULATION_OF_NUCLEOTIDE_BIOSYNTHETIC_PROCESS	2/36	0.115473	0.366222	4.23332	HPCA;MYC
GOBP_NEGATIVE_REGULATION_OF_NOTCH_SIGNALING_PATHWAY	2/37	0.12082	0.366222	4.12022	DLL1;DLX2
GOBP_LUNG_ASSOCIATED_MESENCHYME_DEVELOPMENT	1/8	0.122707	0.366222	10.8877	FGFR2
GOBP_CELLULAR_RESPONSE_TO_CADMIUM_ION	2/36	0.115473	0.366222	4.23332	FOS;CER1
GOBP_REGULATION_OF_NEUTROPHIL_DEGRANULATION	1/8	0.122707	0.366222	10.8877	SYK
GOBP_SKELETAL_MUSCLE_SATELLITE_CELL_ACTIVATION	1/8	0.122707	0.366222	10.8877	KLF5
GOBP_TRANSMISSION_OF_NERVE_IMPULSE	3/73	0.115416	0.366222	2.94702	SCN1B;KCNA1;CHRNA1
GOBP_DEMETHYLATION	3/74	0.118929	0.366222	2.90731	APOBEC2;RIOX2;TOX
GOBP_LEUCINE_TRANSPORT	1/8	0.122707	0.366222	10.8877	SLC6A15
GOBP_LACTATE_TRANSMEMBRANE_TRANSPORT	1/8	0.122707	0.366222	10.8877	MYC
GOBP_LUNG_SACCULE_DEVELOPMENT	1/8	0.122707	0.366222	10.8877	FOXA1
GOBP_DNA_MODIFICATION	4/116	0.120172	0.366222	2.39289	FOS;APOBEC2;MYC;TOX
GOBP_REGULATION_OF_PROTEIN_LOCALIZATION	18/823	0.123406	0.367992	1.40405	ICA1;PAM;FOXA2;NEUROD1;RHBDF2;HPCA;DCLK1;FZD9;BCL2;STAC;ARNTL;UCN3;F2R;PKDCC;PCSK1;ISL1;CCNE2;VAMP8
GOBP_CALCIUM_ION_TRANSPORT_INTO_CYTOSOL	5/162	0.124234	0.369824	2.09852	ADCYAP1R1;GSTM2;BCL2;F2R;LCK
GOBP_CELLULAR_RESPONSE_TO_OXYGEN_LEVELS	5/162	0.124234	0.369824	2.09852	CFLAR;BCL2;UCN3;MYC;CPEB1
GOBP_NEGATIVE_REGULATION_OF_ERK1_AND_ERK2_CASCADE	3/76	0.126073	0.37288	2.831	LMO3;CNKSR3;DUSP9
GOBP_REGULATION_OF_NATURAL_KILLER_CELL_ACTIVATION	2/38	0.126227	0.37288	4.01299	IL23A;TOX
GOBP_FEAR_RESPONSE	2/38	0.126227	0.37288	4.01299	ASIC1;BCL2
GOBP_SKELETAL_MUSCLE_TISSUE_REGENERATION	2/38	0.126227	0.37288	4.01299	KLF5;CFLAR
GOBP_REGULATION_OF_T_HELPER_CELL_DIFFERENTIATION	2/38	0.126227	0.37288	4.01299	IL23A;SMAD7
GOBP_POSITIVE_REGULATION_OF_PROTEIN_KINASE_B_SIGNALING	4/118	0.125729	0.37288	2.35226	MEIS3;GCNT2;IGFBP5;MST1R
GOBP_POSTSYNAPTIC_SIGNAL_TRANSDUCTION	2/38	0.126227	0.37288	4.01299	CHRNA7;RGS10
GOBP_POSITIVE_REGULATION_OF_MAP_KINASE_ACTIVITY	4/118	0.125729	0.37288	2.35226	PDE5A;KITLG;MST1R;SYK
GOBP_REGULATION_OF_DNA_BINDING	4/118	0.125729	0.37288	2.35226	NEUROD1;MYC;ZBTB7C;ISL1
GOBP_REGULATION_OF_PHOSPHORUS_METABOLIC_PROCESS	28/1375	0.126768	0.374161	1.30034	ADCYAP1R1;SYK;LMO4;PROX1;BCL2;ISL1;CAMKK1;FOXA2;IL23A;CNKSR3;PDE5A;KSR1;CCNE2;SCARB1;SMAD7;SH3BP5;EPHA8;NUAK1;HPCA;FGFR2;KIRREL2;MST1R;NPNT;CLDN3;CHRNA7;MYC;KITLG;GNB3
GOBP_POSITIVE_REGULATION_OF_TRANSMEMBRANE_TRANSPORT	6/210	0.127668	0.376177	1.91596	KCNA1;GSTM2;CNKSR3;STAC;F2R;GAL
GOBP_MYELOID_LEUKOCYTE_DIFFERENTIATION	6/210	0.127668	0.376177	1.91596	IL23A;PIAS3;MYC;LTBR;KITLG;FOS
GOBP_POSITIVE_REGULATION_OF_STEROID_HORMONE_SECRETION	1/9	0.13695	0.377973	9.74111	GAL
GOBP_ELASTIN_METABOLIC_PROCESS	1/9	0.13695	0.377973	9.74111	CTSL
GOBP_CEREBELLAR_GRANULAR_LAYER_MORPHOGENESIS	1/9	0.13695	0.377973	9.74111	PROX1
GOBP_SUBSTRATE_DEPENDENT_CELL_MIGRATION_CELL_EXTENSION	1/9	0.13695	0.377973	9.74111	SHTN1
GOBP_EAR_MORPHOGENESIS	4/122	0.137159	0.377973	2.27497	FGFR2;PROX1;ZEB1;TFAP2A
GOBP_PROTEIN_MATURATION	8/312	0.13662	0.377973	1.68969	PCSK2;FAM111A;PCSK1;ADAMTS2;PCSK6;CTSL;SEC11C;CIDEB
GOBP_EATING_BEHAVIOR	2/39	0.131691	0.377973	3.91119	OPRL1;TCF15
GOBP_REGULATION_OF_TYPE_B_PANCREATIC_CELL_DEVELOPMENT	1/9	0.13695	0.377973	9.74111	ARNTL
GOBP_POSITIVE_REGULATION_OF_HEART_GROWTH	2/39	0.131691	0.377973	3.91119	FGFR2;PROX1
GOBP_AMINOPHOSPHOLIPID_TRANSPORT	1/9	0.13695	0.377973	9.74111	ATP8B1
GOBP_REGULATION_OF_GLUCOCORTICOID_SECRETION	1/9	0.13695	0.377973	9.74111	GAL
GOBP_REGULATION_OF_GLUCOSE_TRANSMEMBRANE_TRANSPORT	3/78	0.133366	0.377973	2.75859	MYC;HK2;FABP5
GOBP_MODULATION_OF_EXCITATORY_POSTSYNAPTIC_POTENTIAL	2/39	0.131691	0.377973	3.91119	RIMS2;CHRNA7
GOBP_REGULATION_OF_ALKALINE_PHOSPHATASE_ACTIVITY	1/9	0.13695	0.377973	9.74111	NPNT
GOBP_ENUCLEATE_ERYTHROCYTE_DIFFERENTIATION	1/9	0.13695	0.377973	9.74111	MB
GOBP_POSITIVE_REGULATION_OF_CELL_SUBSTRATE_ADHESION	4/120	0.131392	0.377973	2.31297	EGFLAM;NPNT;PREX1;PLEKHA2
GOBP_NEGATIVE_REGULATION_OF_GLIAL_CELL_APOPTOTIC_PROCESS	1/9	0.13695	0.377973	9.74111	DLL1
GOBP_SEROTONIN_SECRETION	1/9	0.13695	0.377973	9.74111	SYK
GOBP_NEUROFILAMENT_CYTOSKELETON_ORGANIZATION	1/9	0.13695	0.377973	9.74111	NEFL
GOBP_SEMICIRCULAR_CANAL_DEVELOPMENT	1/9	0.13695	0.377973	9.74111	ZEB1
GOBP_CELLULAR_RESPONSE_TO_TOXIC_SUBSTANCE	4/119	0.128547	0.377973	2.33245	GPX8;GSTM2;SRXN1;AKR1B10
GOBP_ASSOCIATIVE_LEARNING	3/78	0.133366	0.377973	2.75859	ASIC1;FOS;OPRL1
GOBP_SPINAL_CORD_MOTOR_NEURON_CELL_FATE_SPECIFICATION	1/9	0.13695	0.377973	9.74111	ISL1
GOBP_ESTABLISHMENT_OF_BLOOD_BRAIN_BARRIER	1/9	0.13695	0.377973	9.74111	CLDN3
GOBP_VENOUS_BLOOD_VESSEL_MORPHOGENESIS	1/9	0.13695	0.377973	9.74111	PROX1
GOBP_REGULATION_OF_TRANSMEMBRANE_RECEPTOR_PROTEIN_SERINE_THREONINE_KINASE_SIGNALING_PATHWAY	7/261	0.13352	0.377973	1.78062	BAMBI;ZEB2;ZEB1;NPNT;PCSK6;CER1;SMAD7
GOBP_CARDIAC_MUSCLE_CELL_DIFFERENTIATION	4/120	0.131392	0.377973	2.31297	DLL1;FHL2;PROX1;ISL1
GOBP_POSTSYNAPTIC_ACTIN_CYTOSKELETON_ORGANIZATION	1/9	0.13695	0.377973	9.74111	FARP1
GOBP_REGULATION_OF_COMPLEMENT_ACTIVATION_CLASSICAL_PATHWAY	1/9	0.13695	0.377973	9.74111	SUSD4
GOBP_CELLULAR_DETOXIFICATION_OF_ALDEHYDE	1/9	0.13695	0.377973	9.74111	AKR1B10
GOBP_ALPHA_BETA_T_CELL_PROLIFERATION	2/40	0.137207	0.377973	3.81441	IL23A;SYK
GOBP_NEGATIVE_REGULATION_OF_ANION_TRANSMEMBRANE_TRANSPORT	1/9	0.13695	0.377973	9.74111	ANO9
GOBP_STEROL_IMPORT	1/9	0.13695	0.377973	9.74111	SCARB1
GOBP_NEUROTRANSMITTER_RECEPTOR_TRANSPORT_ENDOSOME_TO_POSTSYNAPTIC_MEMBRANE	1/9	0.13695	0.377973	9.74111	GRIP1
GOBP_ESTABLISHMENT_OR_MAINTENANCE_OF_TRANSMEMBRANE_ELECTROCHEMICAL_GRADIENT	1/9	0.13695	0.377973	9.74111	ATP1A3
GOBP_HAIR_CYCLE_PHASE	1/9	0.13695	0.377973	9.74111	GAL
GOBP_PLATELET_DEGRANULATION	1/9	0.13695	0.377973	9.74111	SYK
GOBP_MYOTUBE_DIFFERENTIATION_INVOLVED_IN_SKELETAL_MUSCLE_REGENERATION	1/9	0.13695	0.377973	9.74111	KLF5
GOBP_MYOTUBE_DIFFERENTIATION	4/122	0.137159	0.377973	2.27497	PLPP7;KLF5;CFLAR;BCL2
GOBP_EPITHELIAL_CELL_PROLIFERATION_INVOLVED_IN_LUNG_MORPHOGENESIS	1/9	0.13695	0.377973	9.74111	FGFR2
GOBP_POSITIVE_REGULATION_OF_WNT_SIGNALING_PATHWAY_PLANAR_CELL_POLARITY_PATHWAY	1/9	0.13695	0.377973	9.74111	ANKRD6
GOBP_REGULATION_OF_ESTABLISHMENT_OF_PROTEIN_LOCALIZATION	12/516	0.136012	0.377973	1.50703	ICA1;FOXA2;NEUROD1;HPCA;ARNTL;UCN3;F2R;PKDCC;PAM;PCSK1;ISL1;RHBDF2
GOBP_T_HELPER_17_TYPE_IMMUNE_RESPONSE	2/40	0.137207	0.377973	3.81441	IL23A;SMAD7
GOBP_NK_T_CELL_PROLIFERATION	1/9	0.13695	0.377973	9.74111	IL23A
GOBP_ATRIAL_CARDIAC_MUSCLE_TISSUE_DEVELOPMENT	1/9	0.13695	0.377973	9.74111	PROX1
GOBP_CARBOHYDRATE_TRANSMEMBRANE_TRANSPORT	4/122	0.137159	0.377973	2.27497	SLC2A12;MYC;HK2;FABP5
GOBP_GLOMERULUS_MORPHOGENESIS	1/9	0.13695	0.377973	9.74111	KIRREL3
GOBP_REGULATION_OF_HEART_RATE_BY_CARDIAC_CONDUCTION	2/39	0.131691	0.377973	3.91119	SCN1B;ISL1
GOBP_HEPOXILIN_METABOLIC_PROCESS	1/9	0.13695	0.377973	9.74111	GSTM2
GOBP_NEGATIVE_REGULATION_OF_MITOCHONDRIAL_OUTER_MEMBRANE_PERMEABILIZATION_INVOLVED_IN_APOPTOTIC_SIGNALING_PATHWAY	1/9	0.13695	0.377973	9.74111	FZD9
GOBP_NEUROENDOCRINE_CELL_DIFFERENTIATION	1/9	0.13695	0.377973	9.74111	ASCL1
GOBP_REGULATION_OF_ANION_CHANNEL_ACTIVITY	1/9	0.13695	0.377973	9.74111	ANO9
GOBP_TRIGLYCERIDE_BIOSYNTHETIC_PROCESS	2/40	0.137207	0.377973	3.81441	LPL;SCARB1
GOBP_REGULATION_OF_RESTING_MEMBRANE_POTENTIAL	1/9	0.13695	0.377973	9.74111	ATP1A3
GOBP_NEGATIVE_REGULATION_OF_MYELOID_CELL_DIFFERENTIATION	3/77	0.129701	0.377973	2.79433	DLL1;PIAS3;MYC
GOBP_POSITIVE_REGULATION_OF_NK_T_CELL_ACTIVATION	1/9	0.13695	0.377973	9.74111	IL23A
GOBP_RESPONSE_TO_FOLIC_ACID	1/9	0.13695	0.377973	9.74111	ASCL1
GOBP_REGULATION_OF_SECONDARY_HEART_FIELD_CARDIOBLAST_PROLIFERATION	1/9	0.13695	0.377973	9.74111	ISL1
GOBP_REGULATION_OF_ACTIVATION_OF_JANUS_KINASE_ACTIVITY	1/9	0.13695	0.377973	9.74111	IL23A
GOBP_NEGATIVE_REGULATION_OF_STRIATED_MUSCLE_CELL_DIFFERENTIATION	2/40	0.137207	0.377973	3.81441	DLL1;PLPP7
GOBP_ENDOCYTOSIS	13/565	0.131776	0.377973	1.48763	ITGA4;PSTPIP1;SYK;DLL1;HPCA;AMN;SLC17A7;MAPKAPK3;INPPL1;MFGE8;CTSL;RAMP1;SCARB1
GOBP_INTERLEUKIN_6_PRODUCTION	5/166	0.133727	0.377973	2.04767	SYK;LPL;MBP;F2R;ISL1
GOBP_SYNAPTIC_SIGNALING	16/723	0.130804	0.377973	1.4234	ASIC1;CHRFAM7A;KCNA1;SNCAIP;FABP5;CHRNA1;SLC17A7;MBP;RIMS2;CHRNA7;F2R;CADPS2;NTNG2;RGS10;FARP1;MPP2
GOBP_NEGATIVE_REGULATION_OF_TRANSPORT	11/459	0.128987	0.377973	1.55802	ASIC1;OPRL1;FABP5;GSTM2;BCL2;PKDCC;F2R;MYC;ANO9;VAMP8;RHBDF2
GOBP_POSITIVE_REGULATION_OF_GROWTH_HORMONE_SECRETION	1/9	0.13695	0.377973	9.74111	GHRH
GOBP_FACIAL_NERVE_STRUCTURAL_ORGANIZATION	1/9	0.13695	0.377973	9.74111	NRP2
GOBP_TERPENOID_CATABOLIC_PROCESS	1/9	0.13695	0.377973	9.74111	AKR1B10
GOBP_WOUND_HEALING_INVOLVED_IN_INFLAMMATORY_RESPONSE	1/9	0.13695	0.377973	9.74111	F2R
GOBP_ENDOCYTOSIS_INVOLVED_IN_VIRAL_ENTRY_INTO_HOST_CELL	1/9	0.13695	0.377973	9.74111	CTSL
GOBP_POSITIVE_REGULATION_OF_AXONOGENESIS	3/77	0.129701	0.377973	2.79433	SHTN1;NEFL;PLXNA2
GOBP_POSITIVE_REGULATION_OF_MEMORY_T_CELL_DIFFERENTIATION	1/9	0.13695	0.377973	9.74111	IL23A
GOBP_POSITIVE_REGULATION_OF_PROTEIN_GLYCOSYLATION	1/9	0.13695	0.377973	9.74111	RAMP1
GOBP_CELLULAR_RESPONSE_TO_IRON_ION	1/9	0.13695	0.377973	9.74111	TFAP2A
GOBP_RESPONSE_TO_MUSCLE_INACTIVITY	1/9	0.13695	0.377973	9.74111	FBXO32
GOBP_PERIPHERAL_NERVOUS_SYSTEM_AXON_REGENERATION	1/9	0.13695	0.377973	9.74111	NEFL
GOBP_LUNG_SECRETORY_CELL_DIFFERENTIATION	1/9	0.13695	0.377973	9.74111	ASCL1
GOBP_POSITIVE_REGULATION_OF_RELEASE_OF_SEQUESTERED_CALCIUM_ION_INTO_CYTOSOL	2/40	0.137207	0.377973	3.81441	GSTM2;F2R
GOBP_T_CELL_DIFFERENTIATION_IN_THYMUS	3/78	0.133366	0.377973	2.75859	TOX;ZEB1;BCL2
GOBP_AXON_EXTENSION	4/121	0.134263	0.377973	2.29381	SHTN1;NRP2;DCLK1;OLFM1
GOBP_RESPONSE_TO_PROGESTERONE	2/39	0.131691	0.377973	3.91119	MBP;FOS
GOBP_RESPONSE_TO_COPPER_ION	2/40	0.137207	0.377973	3.81441	MAP1LC3A;PAM
GOBP_POSITIVE_REGULATION_OF_SEQUESTERING_OF_TRIGLYCERIDE	1/9	0.13695	0.377973	9.74111	LPL
GOBP_NERVOUS_SYSTEM_PROCESS	29/1445	0.137888	0.379549	1.28026	ATP2B2;MBP;TRPM8;ATP8B1;FABP5;GSTM2;PTPRZ1;NEFL;STAC;F2R;ASIC1;OPRL1;SCN1B;KCNA1;EPS8L2;DCDC2;CHRNA1;RIMS2;FOS;CHRFAM7A;FZD9;RETREG1;TMEM150C;TCF15;JHY;TFAP2A;ASCL1;CHRNA7;MPP2
GOBP_REGULATION_OF_CELL_SUBSTRATE_ADHESION	6/215	0.138166	0.37971	1.87101	GCNT2;BCL2;PLEKHA2;PREX1;NPNT;EGFLAM
GOBP_CELLULAR_RESPONSE_TO_ORGANIC_CYCLIC_COMPOUND	13/570	0.138076	0.37971	1.4742	CFLAR;FBXO32;GSTM2;FOXA1;LMO3;ATP1A3;ARNTL;MYC;ISL1;ALPL;PDE2A;IGFBP5;SCNN1A
GOBP_CARBOHYDRATE_DERIVATIVE_CATABOLIC_PROCESS	5/168	0.138593	0.380583	2.02315	APOBEC2;NUDT11;PDE5A;PDE2A;CTSL
GOBP_OUTFLOW_TRACT_MORPHOGENESIS	3/80	0.140803	0.386346	2.68977	FGFR2;NRP2;ISL1
GOBP_REGULATION_OF_INTRINSIC_APOPTOTIC_SIGNALING_PATHWAY	5/169	0.141055	0.386731	2.01111	BCL2;RNF183;MYC;YBX3;LCK
GOBP_DOPAMINE_METABOLIC_PROCESS	2/41	0.142774	0.388681	3.7223	DDC;SNCAIP
GOBP_POSITIVE_REGULATION_OF_INTERLEUKIN_10_PRODUCTION	2/41	0.142774	0.388681	3.7223	IL23A;SYK
GOBP_INTESTINAL_ABSORPTION	2/41	0.142774	0.388681	3.7223	TJP2;SCARB1
GOBP_RESPONSE_TO_CARBOHYDRATE	6/217	0.142475	0.388681	1.85361	FOXA2;NEUROD1;LPL;UCN3;MYC;PCSK1
GOBP_ACYLGLYCEROL_HOMEOSTASIS	2/41	0.142774	0.388681	3.7223	LPL;SCARB1
GOBP_RESPONSE_TO_TESTOSTERONE	2/41	0.142774	0.388681	3.7223	MYC;CFLAR
GOBP_EMBRYONIC_AXIS_SPECIFICATION	2/41	0.142774	0.388681	3.7223	PCSK6;TDRD7
GOBP_CELL_JUNCTION_MAINTENANCE	2/41	0.142774	0.388681	3.7223	CLDN3;F2R
GOBP_RESPONSE_TO_DEXAMETHASONE	2/41	0.142774	0.388681	3.7223	CFLAR;FBXO32
GOBP_FEMALE_SEX_DIFFERENTIATION	4/124	0.143027	0.389064	2.23818	KITLG;MYC;ADCYAP1R1;BCL2
GOBP_POSITIVE_REGULATION_OF_ENDOPLASMIC_RETICULUM_STRESS_INDUCED_INTRINSIC_APOPTOTIC_SIGNALING_PATHWAY	1/10	0.150962	0.390746	8.81292	RNF183
GOBP_NEGATIVE_REGULATION_OF_CARDIAC_MUSCLE_CELL_DIFFERENTIATION	1/10	0.150962	0.390746	8.81292	DLL1
GOBP_REGULATION_OF_CELLULAR_COMPONENT_BIOGENESIS	20/957	0.148865	0.390746	1.33744	SYK;SNCAIP;LMO4;BMF;PODXL;ISL1;FARP1;DOCK11;ATP8B1;TUBB4A;NTNG2;SACS;GAP43;EPS8L2;DCDC2;KLF5;FBLIM1;CLDN3;PHLDB1;CHMP4C
GOBP_NEGATIVE_REGULATION_OF_STEM_CELL_PROLIFERATION	1/10	0.150962	0.390746	8.81292	OVOL2
GOBP_RESPONSE_TO_ACID_CHEMICAL	4/125	0.145997	0.390746	2.22023	CPEB1;HPCA;MYC;ZEB1
GOBP_NETRIN_ACTIVATED_SIGNALING_PATHWAY	1/10	0.150962	0.390746	8.81292	SHTN1
GOBP_PLATELET_DENSE_GRANULE_ORGANIZATION	1/10	0.150962	0.390746	8.81292	F2R
GOBP_REGULATION_OF_MODIFICATION_OF_SYNAPTIC_STRUCTURE	1/10	0.150962	0.390746	8.81292	CAMKV
GOBP_EMBRYONIC_BODY_MORPHOGENESIS	1/10	0.150962	0.390746	8.81292	PHLDB1
GOBP_POLYKETIDE_METABOLIC_PROCESS	1/10	0.150962	0.390746	8.81292	AKR1B10
GOBP_REGULATION_OF_ATRIAL_CARDIAC_MUSCLE_CELL_MEMBRANE_DEPOLARIZATION	1/10	0.150962	0.390746	8.81292	SCN1B
GOBP_MANGANESE_ION_TRANSMEMBRANE_TRANSPORT	1/10	0.150962	0.390746	8.81292	ATP2C2
GOBP_REGULATION_OF_NITRIC_OXIDE_MEDIATED_SIGNAL_TRANSDUCTION	1/10	0.150962	0.390746	8.81292	PDE5A
GOBP_REGULATION_OF_NODAL_SIGNALING_PATHWAY	1/10	0.150962	0.390746	8.81292	CER1
GOBP_CELLULAR_RESPONSE_TO_CAFFEINE	1/10	0.150962	0.390746	8.81292	GSTM2
GOBP_SEQUESTERING_OF_EXTRACELLULAR_LIGAND_FROM_RECEPTOR	1/10	0.150962	0.390746	8.81292	CER1
GOBP_REGULATION_OF_SOMATIC_STEM_CELL_POPULATION_MAINTENANCE	1/10	0.150962	0.390746	8.81292	MYC
GOBP_G_PROTEIN_COUPLED_OPIOID_RECEPTOR_SIGNALING_PATHWAY	1/10	0.150962	0.390746	8.81292	OPRL1
GOBP_REGULATION_OF_POSTSYNAPTIC_NEUROTRANSMITTER_RECEPTOR_INTERNALIZATION	1/10	0.150962	0.390746	8.81292	HPCA
GOBP_ERROR_PRONE_TRANSLESION_SYNTHESIS	1/10	0.150962	0.390746	8.81292	POLI
GOBP_GROWTH_PLATE_CARTILAGE_CHONDROCYTE_DIFFERENTIATION	1/10	0.150962	0.390746	8.81292	COL27A1
GOBP_DENDRITE_ARBORIZATION	1/10	0.150962	0.390746	8.81292	CHRNA7
GOBP_POSITIVE_REGULATION_OF_MRNA_3_END_PROCESSING	1/10	0.150962	0.390746	8.81292	CPEB1
GOBP_THYROID_HORMONE_TRANSPORT	1/10	0.150962	0.390746	8.81292	SLCO4A1
GOBP_REGULATION_OF_PROTEIN_LOCALIZATION_TO_MEMBRANE	5/171	0.146036	0.390746	1.98744	HPCA;FZD9;STAC;PKDCC;VAMP8
GOBP_POSITIVE_REGULATION_OF_HEPATOCYTE_PROLIFERATION	1/10	0.150962	0.390746	8.81292	CFLAR
GOBP_NEURON_PROJECTION_MAINTENANCE	1/10	0.150962	0.390746	8.81292	ATP1A3
GOBP_CARDIAC_PACEMAKER_CELL_DIFFERENTIATION	1/10	0.150962	0.390746	8.81292	ISL1
GOBP_CELL_PROLIFERATION_INVOLVED_IN_METANEPHROS_DEVELOPMENT	1/10	0.150962	0.390746	8.81292	MYC
GOBP_LOOP_OF_HENLE_DEVELOPMENT	1/10	0.150962	0.390746	8.81292	DLL1
GOBP_NEGATIVE_REGULATION_OF_WNT_SIGNALING_PATHWAY	5/172	0.148554	0.390746	1.97582	SOX13;AMER1;ISL1;ANKRD6;CER1
GOBP_CELLULAR_RESPONSE_TO_ELECTRICAL_STIMULUS	1/10	0.150962	0.390746	8.81292	HPCA
GOBP_REGULATION_OF_PHOSPHATIDYLCHOLINE_METABOLIC_PROCESS	1/10	0.150962	0.390746	8.81292	SCARB1
GOBP_TYPE_B_PANCREATIC_CELL_APOPTOTIC_PROCESS	1/10	0.150962	0.390746	8.81292	NEUROD1
GOBP_POSITIVE_REGULATION_OF_GLIAL_CELL_DIFFERENTIATION	2/42	0.148388	0.390746	3.63453	OLIG2;PTPRZ1
GOBP_SKELETAL_MUSCLE_ACETYLCHOLINE_GATED_CHANNEL_CLUSTERING	1/10	0.150962	0.390746	8.81292	FZD9
GOBP_HYPOTHALAMUS_CELL_DIFFERENTIATION	1/10	0.150962	0.390746	8.81292	NRP2
GOBP_REGULATION_OF_SMOOTHENED_SIGNALING_PATHWAY	3/81	0.144573	0.390746	2.65662	FGFR2;FOXA1;DCDC2
GOBP_COLLAGEN_CATABOLIC_PROCESS	2/42	0.148388	0.390746	3.63453	CTSL;ADAMTS2
GOBP_AMINOGLYCOSIDE_ANTIBIOTIC_METABOLIC_PROCESS	1/10	0.150962	0.390746	8.81292	AKR1B10
GOBP_REGULATION_OF_GLOMERULAR_FILTRATION	1/10	0.150962	0.390746	8.81292	F2R
GOBP_HISTAMINE_PRODUCTION_INVOLVED_IN_INFLAMMATORY_RESPONSE	1/10	0.150962	0.390746	8.81292	VAMP8
GOBP_NEGATIVE_REGULATION_OF_NEUROTRANSMITTER_SECRETION	1/10	0.150962	0.390746	8.81292	ASIC1
GOBP_NUCLEOSIDE_PHOSPHATE_CATABOLIC_PROCESS	3/82	0.148376	0.390746	2.62428	PDE5A;NUDT11;PDE2A
GOBP_POSITIVE_REGULATION_OF_EXTRACELLULAR_MATRIX_ASSEMBLY	1/10	0.150962	0.390746	8.81292	PHLDB1
GOBP_POSITIVE_REGULATION_OF_STEM_CELL_POPULATION_MAINTENANCE	1/10	0.150962	0.390746	8.81292	ZNF322
GOBP_CAMP_BIOSYNTHETIC_PROCESS	1/10	0.150962	0.390746	8.81292	ADCY7
GOBP_POSITIVE_REGULATION_OF_NERVOUS_SYSTEM_DEVELOPMENT	7/268	0.147034	0.390746	1.73355	OLIG2;SHTN1;PLXNA2;PTPRZ1;NEFL;MYC;ASCL1
GOBP_CELLULAR_RESPONSE_TO_NUTRIENT	2/42	0.148388	0.390746	3.63453	LPL;FOXA2
GOBP_REGULATION_OF_GOLGI_TO_PLASMA_MEMBRANE_PROTEIN_TRANSPORT	1/10	0.150962	0.390746	8.81292	PKDCC
GOBP_REGULATION_OF_GLUCOCORTICOID_METABOLIC_PROCESS	1/10	0.150962	0.390746	8.81292	GAL
GOBP_REGULATION_OF_SKELETAL_MUSCLE_FIBER_DEVELOPMENT	1/10	0.150962	0.390746	8.81292	BCL2
GOBP_POSITIVE_REGULATION_OF_NATURAL_KILLER_CELL_PROLIFERATION	1/10	0.150962	0.390746	8.81292	IL23A
GOBP_HISTONE_H3_K36_DEMETHYLATION	1/10	0.150962	0.390746	8.81292	RIOX2
GOBP_CELL_PROLIFERATION_IN_BONE_MARROW	1/10	0.150962	0.390746	8.81292	FGFR2
GOBP_NK_T_CELL_DIFFERENTIATION	1/10	0.150962	0.390746	8.81292	TOX
GOBP_POSITIVE_REGULATION_OF_KIDNEY_DEVELOPMENT	1/10	0.150962	0.390746	8.81292	MYC
GOBP_DETERMINATION_OF_DORSAL_VENTRAL_ASYMMETRY	1/10	0.150962	0.390746	8.81292	CER1
GOBP_EXTRINSIC_APOPTOTIC_SIGNALING_PATHWAY	6/220	0.149054	0.390746	1.8281	CFLAR;BCL2;KRT18;LTBR;KITLG;SCG2
GOBP_NEGATIVE_REGULATION_OF_ION_TRANSMEMBRANE_TRANSPORTER_ACTIVITY	3/82	0.148376	0.390746	2.62428	GSTM2;OPRL1;ANO9
GOBP_POSITIVE_REGULATION_OF_VOLTAGE_GATED_CALCIUM_CHANNEL_ACTIVITY	1/10	0.150962	0.390746	8.81292	STAC
GOBP_PROLINE_TRANSPORT	1/10	0.150962	0.390746	8.81292	SLC6A15
GOBP_SMAD_PROTEIN_SIGNAL_TRANSDUCTION	3/82	0.148376	0.390746	2.62428	OVOL2;FOS;SMAD7
GOBP_REGULATION_OF_TRIGLYCERIDE_METABOLIC_PROCESS	2/42	0.148388	0.390746	3.63453	SCARB1;GNB3
GOBP_METANEPHRIC_TUBULE_MORPHOGENESIS	1/10	0.150962	0.390746	8.81292	LGR4
GOBP_JNK_CASCADE	5/173	0.151091	0.390787	1.96432	DUSP9;MTURN;MECOM;LTBR;ANKRD6
GOBP_REACTIVE_OXYGEN_SPECIES_METABOLIC_PROCESS	6/221	0.151278	0.390979	1.81975	CFLAR;SYK;HK2;BCL2;PREX1;TFAP2A
GOBP_CELLULAR_RESPONSE_TO_CALCIUM_ION	3/83	0.152211	0.391931	2.59272	CPNE2;HPCA;FOS
GOBP_GRANULOCYTE_CHEMOTAXIS	4/127	0.15201	0.391931	2.18517	PREX1;IL23A;SCG2;SYK
GOBP_POSITIVE_REGULATION_OF_EXOCYTOSIS	3/83	0.152211	0.391931	2.59272	CADPS2;SYK;VAMP8
GOBP_LENS_DEVELOPMENT_IN_CAMERA_TYPE_EYE	3/83	0.152211	0.391931	2.59272	FAT1;TDRD7;PROX1
GOBP_CELLULAR_RESPONSE_TO_ACID_CHEMICAL	3/83	0.152211	0.391931	2.59272	CPEB1;MYC;ZEB1
GOBP_SEMAPHORIN_PLEXIN_SIGNALING_PATHWAY	2/43	0.154045	0.394024	3.55079	PLXNA2;NRP2
GOBP_HINDBRAIN_MORPHOGENESIS	2/43	0.154045	0.394024	3.55079	DLL1;PROX1
GOBP_LACTATION	2/43	0.154045	0.394024	3.55079	HK2;PAM
GOBP_NEGATIVE_REGULATION_OF_MAPK_CASCADE	5/174	0.153646	0.394024	1.95296	LMO3;CNKSR3;DUSP9;MYC;MECOM
GOBP_MEGAKARYOCYTE_DIFFERENTIATION	2/43	0.154045	0.394024	3.55079	FLI1;MTURN
GOBP_REGULATION_OF_NEURON_MIGRATION	2/43	0.154045	0.394024	3.55079	SHTN1;NTNG2
GOBP_REGULATION_OF_DIGESTIVE_SYSTEM_PROCESS	2/43	0.154045	0.394024	3.55079	OPRL1;NEUROD1
GOBP_REGULATION_OF_STEM_CELL_PROLIFERATION	2/43	0.154045	0.394024	3.55079	KITLG;OVOL2
GOBP_REGULATION_OF_INFLAMMATORY_RESPONSE_TO_ANTIGENIC_STIMULUS	2/43	0.154045	0.394024	3.55079	SYK;RHBDF2
GOBP_EMBRYONIC_HEART_TUBE_DEVELOPMENT	3/84	0.156077	0.39834	2.5619	DLL1;MICAL2;OVOL2
GOBP_SOMITE_DEVELOPMENT	3/84	0.156077	0.39834	2.5619	DLL1;PLXNA2;TCF15
GOBP_REGULATION_OF_VIRAL_GENOME_REPLICATION	3/84	0.156077	0.39834	2.5619	FAM111A;PROX1;BCL2
GOBP_REGULATION_OF_CELLULAR_RESPONSE_TO_OSMOTIC_STRESS	1/11	0.164748	0.400728	8.04616	YBX3
GOBP_NEGATIVE_REGULATION_OF_INCLUSION_BODY_ASSEMBLY	1/11	0.164748	0.400728	8.04616	SACS
GOBP_SIGNAL_PEPTIDE_PROCESSING	1/11	0.164748	0.400728	8.04616	SEC11C
GOBP_POST_EMBRYONIC_DEVELOPMENT	3/85	0.159974	0.400728	2.5318	FGFR2;INPPL1;BCL2
GOBP_NEGATIVE_REGULATION_OF_T_CELL_CYTOKINE_PRODUCTION	1/11	0.164748	0.400728	8.04616	SMAD7
GOBP_PYRAMIDAL_NEURON_DEVELOPMENT	1/11	0.164748	0.400728	8.04616	FGFR2
GOBP_FACIAL_NERVE_MORPHOGENESIS	1/11	0.164748	0.400728	8.04616	NRP2
GOBP_GDP_METABOLIC_PROCESS	1/11	0.164748	0.400728	8.04616	TJP2
GOBP_GLUCOCORTICOID_SECRETION	1/11	0.164748	0.400728	8.04616	GAL
GOBP_SMOOTH_MUSCLE_CELL_MIGRATION	3/85	0.159974	0.400728	2.5318	IGFBP5;MYC;BCL2
GOBP_NEGATIVE_REGULATION_OF_PROTEIN_SUMOYLATION	1/11	0.164748	0.400728	8.04616	PIAS3
GOBP_NEGATIVE_REGULATION_OF_T_HELPER_17_TYPE_IMMUNE_RESPONSE	1/11	0.164748	0.400728	8.04616	SMAD7
GOBP_NEGATIVE_REGULATION_OF_HEMATOPOIETIC_PROGENITOR_CELL_DIFFERENTIATION	1/11	0.164748	0.400728	8.04616	TCF15
GOBP_NEGATIVE_REGULATION_OF_MEMBRANE_PERMEABILITY	1/11	0.164748	0.400728	8.04616	HK2
GOBP_CELLULAR_RESPONSE_TO_TESTOSTERONE_STIMULUS	1/11	0.164748	0.400728	8.04616	MYC
GOBP_NEGATIVE_REGULATION_OF_HUMORAL_IMMUNE_RESPONSE_MEDIATED_BY_CIRCULATING_IMMUNOGLOBULIN	1/11	0.164748	0.400728	8.04616	SUSD4
GOBP_POSITIVE_REGULATION_OF_ENDOTHELIAL_CELL_MIGRATION	4/130	0.161202	0.400728	2.1346	SPARC;NRP2;PROX1;SCARB1
GOBP_CELLULAR_RESPONSE_TO_NITROGEN_STARVATION	1/11	0.164748	0.400728	8.04616	MAP1LC3A
GOBP_FRUCTOSE_6_PHOSPHATE_METABOLIC_PROCESS	1/11	0.164748	0.400728	8.04616	HK2
GOBP_SINOATRIAL_NODE_DEVELOPMENT	1/11	0.164748	0.400728	8.04616	ISL1
GOBP_SHORT_TERM_MEMORY	1/11	0.164748	0.400728	8.04616	CHRNA7
GOBP_REGULATION_OF_GASTRIC_ACID_SECRETION	1/11	0.164748	0.400728	8.04616	OPRL1
GOBP_RESPONSE_TO_L_GLUTAMATE	1/11	0.164748	0.400728	8.04616	HPCA
GOBP_NADH_REGENERATION	1/11	0.164748	0.400728	8.04616	HK2
GOBP_CARDIAC_CELL_DEVELOPMENT	3/86	0.1639	0.400728	2.5024	FHL2;PROX1;ISL1
GOBP_RUFFLE_ASSEMBLY	2/44	0.159744	0.400728	3.47081	EPS8L2;INPPL1
GOBP_NORADRENERGIC_NEURON_DIFFERENTIATION	1/11	0.164748	0.400728	8.04616	ASCL1
GOBP_ENDOTHELIAL_CELL_MIGRATION	7/274	0.159114	0.400728	1.69512	NRP2;SCG2;LGALS8;PROX1;SPARC;PLEKHG5;SCARB1
GOBP_CARBOHYDRATE_METABOLIC_PROCESS	13/586	0.159322	0.400728	1.43274	GALNT7;GNB3;ADCYAP1R1;FOXA2;FABP5;CHST15;ENOSF1;HK2;B3GALT4;MYC;TFF3;INPPL1;FGGY
GOBP_MACROPINOCYTOSIS	1/11	0.164748	0.400728	8.04616	MAPKAPK3
GOBP_ISOPRENOID_CATABOLIC_PROCESS	1/11	0.164748	0.400728	8.04616	AKR1B10
GOBP_POSITIVE_REGULATION_OF_CELL_FATE_COMMITMENT	1/11	0.164748	0.400728	8.04616	IL23A
GOBP_MUSCLE_ATROPHY	1/11	0.164748	0.400728	8.04616	CFLAR
GOBP_AUTOPHAGY_OF_MITOCHONDRION	3/86	0.1639	0.400728	2.5024	RETREG1;HK2;MAP1LC3A
GOBP_BLOOD_VESSEL_ENDOTHELIAL_CELL_DIFFERENTIATION	1/11	0.164748	0.400728	8.04616	DLL1
GOBP_LATERAL_SPROUTING_FROM_AN_EPITHELIUM	1/11	0.164748	0.400728	8.04616	FGFR2
GOBP_CEREBROSPINAL_FLUID_CIRCULATION	1/11	0.164748	0.400728	8.04616	JHY
GOBP_REGULATION_OF_GLIAL_CELL_APOPTOTIC_PROCESS	1/11	0.164748	0.400728	8.04616	DLL1
GOBP_POSITIVE_REGULATION_OF_LEUKOCYTE_TETHERING_OR_ROLLING	1/11	0.164748	0.400728	8.04616	ITGA4
GOBP_ENDOTHELIAL_CELL_MORPHOGENESIS	1/11	0.164748	0.400728	8.04616	COL22A1
GOBP_CHOLESTEROL_CATABOLIC_PROCESS	1/11	0.164748	0.400728	8.04616	SCARB1
GOBP_POSITIVE_REGULATION_OF_CELL_CYCLE_CHECKPOINT	1/11	0.164748	0.400728	8.04616	PROX1
GOBP_REGULATION_OF_HEXOKINASE_ACTIVITY	1/11	0.164748	0.400728	8.04616	FOXA2
GOBP_POSITIVE_REGULATION_OF_APOPTOTIC_SIGNALING_PATHWAY	4/131	0.16431	0.400728	2.11826	RNF183;MYC;LCK;LTBR
GOBP_NEUTRAL_LIPID_METABOLIC_PROCESS	4/130	0.161202	0.400728	2.1346	LPL;DGKB;SCARB1;GNB3
GOBP_REGULATION_OF_HEMATOPOIETIC_STEM_CELL_PROLIFERATION	1/11	0.164748	0.400728	8.04616	KITLG
GOBP_PHOSPHOLIPID_METABOLIC_PROCESS	9/377	0.16148	0.400728	1.56307	PLCH2;FABP5;LPL;PLPP5;PITPNM1;DGKB;INPPL1;SCARB1;GNB3
GOBP_MAINTENANCE_OF_LOCATION	8/327	0.163934	0.400728	1.61101	GSTM2;LPL;HK2;F2R;LCK;CER1;SCARB1;SMIM22
GOBP_POSITIVE_REGULATION_OF_MITOCHONDRIAL_MEMBRANE_POTENTIAL	1/11	0.164748	0.400728	8.04616	MYC
GOBP_SEROTONIN_METABOLIC_PROCESS	1/11	0.164748	0.400728	8.04616	DDC
GOBP_REGULATION_OF_NK_T_CELL_ACTIVATION	1/11	0.164748	0.400728	8.04616	IL23A
GOBP_INTERLEUKIN_1_ALPHA_PRODUCTION	1/11	0.164748	0.400728	8.04616	ISL1
GOBP_REGULATION_OF_POSTSYNAPTIC_SPECIALIZATION_ASSEMBLY	1/11	0.164748	0.400728	8.04616	GAP43
GOBP_POSITIVE_REGULATION_OF_MUSCLE_CONTRACTION	2/44	0.159744	0.400728	3.47081	F2R;NPNT
GOBP_REGULATION_OF_CELL_CELL_ADHESION_MEDIATED_BY_INTEGRIN	1/11	0.164748	0.400728	8.04616	PODXL
GOBP_PLATELET_ACTIVATION	4/131	0.16431	0.400728	2.11826	DGKB;F2R;LCK;SYK
GOBP_CARDIOBLAST_PROLIFERATION	1/11	0.164748	0.400728	8.04616	ISL1
GOBP_CRANIAL_NERVE_STRUCTURAL_ORGANIZATION	1/11	0.164748	0.400728	8.04616	NRP2
GOBP_CELL_FATE_COMMITMENT_INVOLVED_IN_PATTERN_SPECIFICATION	1/11	0.164748	0.400728	8.04616	ASCL1
GOBP_RESPONSE_TO_MERCURY_ION	1/11	0.164748	0.400728	8.04616	MBP
GOBP_POSITIVE_REGULATION_OF_MEGAKARYOCYTE_DIFFERENTIATION	1/11	0.164748	0.400728	8.04616	MTURN
GOBP_CARDIAC_MUSCLE_CELL_MYOBLAST_DIFFERENTIATION	1/11	0.164748	0.400728	8.04616	ISL1
GOBP_SECONDARY_HEART_FIELD_SPECIFICATION	1/11	0.164748	0.400728	8.04616	ISL1
GOBP_LIPID_DROPLET_FORMATION	1/11	0.164748	0.400728	8.04616	SMIM22
GOBP_BIOLOGICAL_PHASE	1/11	0.164748	0.400728	8.04616	GAL
GOBP_NEGATIVE_REGULATION_OF_APOPTOTIC_SIGNALING_PATHWAY	6/225	0.160317	0.400728	1.78709	MEIS3;CFLAR;FZD9;BCL2;YBX3;SCG2
GOBP_LIPID_STORAGE	3/85	0.159974	0.400728	2.5318	LPL;SCARB1;SMIM22
GOBP_NEURON_MATURATION	2/45	0.165481	0.400826	3.39435	EPHA8;BCL2
GOBP_REGULATION_OF_MAST_CELL_ACTIVATION	2/45	0.165481	0.400826	3.39435	VAMP8;SYK
GOBP_NEGATIVE_REGULATION_OF_CALCIUM_ION_TRANSMEMBRANE_TRANSPORT	2/45	0.165481	0.400826	3.39435	GSTM2;OPRL1
GOBP_POSITIVE_REGULATION_OF_NOTCH_SIGNALING_PATHWAY	2/45	0.165481	0.400826	3.39435	DLL1;ASCL1
GOBP_SEX_DIFFERENTIATION	7/277	0.165319	0.400826	1.67652	ADCYAP1R1;LGR4;PBX1;BCL2;MYC;YBX3;KITLG
GOBP_VITAMIN_TRANSPORT	2/45	0.165481	0.400826	3.39435	SCARB1;AMN
GOBP_MESODERM_DEVELOPMENT	4/132	0.16744	0.405006	2.10216	ETS2;TCF15;CER1;FGFR2
GOBP_RESPONSE_TO_PURINE_CONTAINING_COMPOUND	4/132	0.16744	0.405006	2.10216	GSTM2;FOS;PDE2A;IGFBP5
GOBP_PIGMENT_METABOLIC_PROCESS	3/87	0.167854	0.405161	2.47367	BLVRB;ZEB2;BCL2
GOBP_POSITIVE_REGULATION_OF_NEURON_DEATH	3/87	0.167854	0.405161	2.47367	TFAP2A;FOS;ASCL1
GOBP_CELLULAR_RESPONSE_TO_CHEMICAL_STRESS	8/329	0.167756	0.405161	1.60106	GPX8;SRXN1;BCL2;ARNTL;MYC;YBX3;FOS;MAP1LC3A
GOBP_REPRODUCTIVE_SYSTEM_DEVELOPMENT	10/433	0.168221	0.405765	1.50492	PLCD3;LGR4;ST14;FOXA1;BCL2;FGFR2;KITLG;MYC;YBX3;OVOL2
GOBP_REGULATION_OF_CARBOHYDRATE_METABOLIC_PROCESS	5/180	0.169346	0.407911	1.88745	ADCYAP1R1;FOXA2;MYC;TFF3;GNB3
GOBP_CELL_MATURATION	5/180	0.169346	0.407911	1.88745	EPHA8;TDRD7;FOXA1;BCL2;ASCL1
GOBP_DENDRITE_DEVELOPMENT	6/229	0.169585	0.408204	1.75557	NTN3;DCLK1;CHRNA7;DCDC2;GRIP1;FARP1
GOBP_PHENOL_CONTAINING_COMPOUND_BIOSYNTHETIC_PROCESS	2/46	0.171254	0.408524	3.32118	ZEB2;DDC
GOBP_PROTEIN_AUTO_ADP_RIBOSYLATION	1/12	0.17831	0.408524	7.40207	PARP12
GOBP_NEGATIVE_REGULATION_OF_MUSCLE_ORGAN_DEVELOPMENT	1/12	0.17831	0.408524	7.40207	YBX3
GOBP_INSULIN_METABOLIC_PROCESS	1/12	0.17831	0.408524	7.40207	PCSK2
GOBP_POSITIVE_REGULATION_OF_HAIR_FOLLICLE_DEVELOPMENT	1/12	0.17831	0.408524	7.40207	GAL
GOBP_NEGATIVE_REGULATION_OF_MUSCLE_ADAPTATION	1/12	0.17831	0.408524	7.40207	IGFBP5
GOBP_DEDIFFERENTIATION	1/12	0.17831	0.408524	7.40207	OLFM2
GOBP_PROSTATE_GLAND_GROWTH	1/12	0.17831	0.408524	7.40207	FGFR2
GOBP_ACTIVIN_RECEPTOR_SIGNALING_PATHWAY	2/47	0.177059	0.408524	3.25109	CER1;SMAD7
GOBP_ACID_SECRETION	2/47	0.177059	0.408524	3.25109	OPRL1;MYC
GOBP_LEUKOCYTE_HOMEOSTASIS	3/88	0.171837	0.408524	2.44559	BCL2;KITLG;DOCK11
GOBP_RESPONSE_TO_INACTIVITY	1/12	0.17831	0.408524	7.40207	FBXO32
GOBP_PROTEIN_O_LINKED_GLYCOSYLATION	3/88	0.171837	0.408524	2.44559	GCNT1;GALNT7;B3GNT5
GOBP_PROTEIN_MONO_ADP_RIBOSYLATION	1/12	0.17831	0.408524	7.40207	PARP12
GOBP_DOPAMINE_BIOSYNTHETIC_PROCESS	1/12	0.17831	0.408524	7.40207	DDC
GOBP_REGULATION_OF_NATURAL_KILLER_CELL_DIFFERENTIATION	1/12	0.17831	0.408524	7.40207	TOX
GOBP_TRABECULA_MORPHOGENESIS	2/46	0.171254	0.408524	3.32118	OVOL2;FHL2
GOBP_NEGATIVE_REGULATION_OF_RYANODINE_SENSITIVE_CALCIUM_RELEASE_CHANNEL_ACTIVITY	1/12	0.17831	0.408524	7.40207	GSTM2
GOBP_NEGATIVE_REGULATION_OF_PATHWAY_RESTRICTED_SMAD_PROTEIN_PHOSPHORYLATION	1/12	0.17831	0.408524	7.40207	SMAD7
GOBP_LOCOMOTION_INVOLVED_IN_LOCOMOTORY_BEHAVIOR	1/12	0.17831	0.408524	7.40207	GNB3
GOBP_NEGATIVE_REGULATION_OF_OLIGODENDROCYTE_DIFFERENTIATION	1/12	0.17831	0.408524	7.40207	DLX2
GOBP_DETECTION_OF_MOLECULE_OF_BACTERIAL_ORIGIN	1/12	0.17831	0.408524	7.40207	SCARB1
GOBP_PIGMENT_ACCUMULATION	1/12	0.17831	0.408524	7.40207	SHROOM3
GOBP_POSITIVE_REGULATION_OF_ATP_BIOSYNTHETIC_PROCESS	1/12	0.17831	0.408524	7.40207	MYC
GOBP_CELLULAR_RESPONSE_TO_FOLLICLE_STIMULATING_HORMONE_STIMULUS	1/12	0.17831	0.408524	7.40207	EPHA8
GOBP_PHOSPHOLIPID_DEPHOSPHORYLATION	2/46	0.171254	0.408524	3.32118	PLPP5;INPPL1
GOBP_REGULATION_OF_MYOTUBE_DIFFERENTIATION	2/46	0.171254	0.408524	3.32118	PLPP7;BCL2
GOBP_CYTIDINE_TO_URIDINE_EDITING	1/12	0.17831	0.408524	7.40207	APOBEC2
GOBP_TETRAPYRROLE_CATABOLIC_PROCESS	1/12	0.17831	0.408524	7.40207	BLVRB
GOBP_REGULATION_OF_ANION_TRANSPORT	3/89	0.175846	0.408524	2.41814	ATP8B1;SYK;ANO9
GOBP_REGULATION_OF_GROWTH	14/648	0.170614	0.408524	1.39176	SHTN1;FHL1;DLL1;GAP43;PROX1;DUSP9;BCL2;FGFR2;IGFBP5;GHRH;RIMS2;YBX3;OLFM1;SMAD7
GOBP_REGULATION_OF_SMALL_MOLECULE_METABOLIC_PROCESS	8/333	0.175522	0.408524	1.58152	ADCYAP1R1;FOXA2;FABP5;HPCA;PROX1;MYC;TFF3;GNB3
GOBP_REVERSIBLE_DIFFERENTIATION	1/12	0.17831	0.408524	7.40207	OLFM2
GOBP_RESPONSE_TO_CAMP	3/88	0.171837	0.408524	2.44559	FOS;IGFBP5;PDE2A
GOBP_MUSCLE_CELL_DEVELOPMENT	5/181	0.172022	0.408524	1.87695	CFLAR;PROX1;BCL2;ISL1;FHL2
GOBP_GLOMERULAR_MESANGIAL_CELL_PROLIFERATION	1/12	0.17831	0.408524	7.40207	CFLAR
GOBP_NEGATIVE_REGULATION_OF_ACTIVIN_RECEPTOR_SIGNALING_PATHWAY	1/12	0.17831	0.408524	7.40207	CER1
GOBP_NEGATIVE_REGULATION_OF_ADENYLATE_CYCLASE_ACTIVATING_G_PROTEIN_COUPLED_RECEPTOR_SIGNALING_PATHWAY	1/12	0.17831	0.408524	7.40207	OPRL1
GOBP_STEROID_HORMONE_MEDIATED_SIGNALING_PATHWAY	4/134	0.173763	0.408524	2.07068	ARNTL;FOXA1;LMO3;ISL1
GOBP_HISTAMINE_SECRETION	1/12	0.17831	0.408524	7.40207	VAMP8
GOBP_CELL_MATRIX_ADHESION	6/232	0.176681	0.408524	1.73264	ITGA4;ZYX;BCL2;PLEKHA2;NPNT;EDA
GOBP_NEGATIVE_REGULATION_OF_ENDOTHELIAL_CELL_DIFFERENTIATION	1/12	0.17831	0.408524	7.40207	ZEB1
GOBP_CARDIAC_MUSCLE_CONTRACTION	4/135	0.176955	0.408524	2.05529	GSTM2;SCN1B;PDE5A;SMAD7
GOBP_CARDIAC_MUSCLE_TISSUE_DEVELOPMENT	6/230	0.171937	0.408524	1.74786	DLL1;PROX1;FGFR2;ISL1;FHL2;SMAD7
GOBP_POSTSYNAPTIC_NEUROTRANSMITTER_RECEPTOR_INTERNALIZATION	1/12	0.17831	0.408524	7.40207	HPCA
GOBP_ADHERENS_JUNCTION_ASSEMBLY	1/12	0.17831	0.408524	7.40207	SMAD7
GOBP_NEGATIVE_REGULATION_OF_COMPLEMENT_ACTIVATION	1/12	0.17831	0.408524	7.40207	SUSD4
GOBP_NEGATIVE_REGULATION_OF_COLD_INDUCED_THERMOGENESIS	2/47	0.177059	0.408524	3.25109	ARNTL;LGR4
GOBP_REGULATION_OF_TOOTH_MINERALIZATION	1/12	0.17831	0.408524	7.40207	TFAP2A
GOBP_VESICLE_MEDIATED_TRANSPORT_TO_THE_PLASMA_MEMBRANE	4/135	0.176955	0.408524	2.05529	GRIP1;KRT18;PKDCC;AMN
GOBP_CELLULAR_CARBOHYDRATE_METABOLIC_PROCESS	7/281	0.173757	0.408524	1.65235	GNB3;ADCYAP1R1;FOXA2;ENOSF1;HK2;TFF3;FGGY
GOBP_CYTIDINE_METABOLIC_PROCESS	1/12	0.17831	0.408524	7.40207	APOBEC2
GOBP_CALCIUM_IMPORT_INTO_THE_MITOCHONDRION	1/12	0.17831	0.408524	7.40207	MCUB
GOBP_COLLAGEN_ACTIVATED_TYROSINE_KINASE_RECEPTOR_SIGNALING_PATHWAY	1/12	0.17831	0.408524	7.40207	SYK
GOBP_BILE_ACID_SIGNALING_PATHWAY	1/12	0.17831	0.408524	7.40207	CIDEB
GOBP_CELLULAR_RESPONSE_TO_LITHIUM_ION	1/12	0.17831	0.408524	7.40207	ADCY7
GOBP_THROMBIN_ACTIVATED_RECEPTOR_SIGNALING_PATHWAY	1/12	0.17831	0.408524	7.40207	F2R
GOBP_TRIGLYCERIDE_RICH_LIPOPROTEIN_PARTICLE_REMODELING	1/12	0.17831	0.408524	7.40207	LPL
GOBP_THALAMUS_DEVELOPMENT	1/12	0.17831	0.408524	7.40207	OLIG2
GOBP_REGULATION_OF_RECEPTOR_CLUSTERING	1/12	0.17831	0.408524	7.40207	FZD9
GOBP_REGULATION_OF_RELEASE_OF_CYTOCHROME_C_FROM_MITOCHONDRIA	2/46	0.171254	0.408524	3.32118	BMF;CIDEB
GOBP_REGULATION_OF_BILE_ACID_BIOSYNTHETIC_PROCESS	1/12	0.17831	0.408524	7.40207	PROX1
GOBP_SMALL_MOLECULE_METABOLIC_PROCESS	33/1714	0.172896	0.408524	1.22447	ADCYAP1R1;SYK;PROX1;AMN;SLC27A3;ATP8B1;FOXA2;FABP5;GSTM2;APOBEC2;PDE5A;INPPL1;TFF3;DDC;SCARB1;GNB3;LPL;NUDT11;ADCY7;HPCA;CHST15;PDE2A;PAM;FGGY;TJP2;DECR1;AKR1B10;ENOSF1;HK2;MYC;ALPL;LGSN;CA12
GOBP_EXTRACELLULAR_MATRIX_ASSEMBLY	2/46	0.171254	0.408524	3.32118	PHLDB1;NTNG2
GOBP_POSITIVE_REGULATION_OF_PROTEIN_SUMOYLATION	1/12	0.17831	0.408524	7.40207	PIAS3
GOBP_CELL_CELL_ADHESION_INVOLVED_IN_GASTRULATION	1/12	0.17831	0.408524	7.40207	MBP
GOBP_BRANCHED_CHAIN_AMINO_ACID_TRANSPORT	1/12	0.17831	0.408524	7.40207	SLC6A15
GOBP_TUMOR_NECROSIS_FACTOR_SUPERFAMILY_CYTOKINE_PRODUCTION	5/182	0.174714	0.408524	1.86656	SYK;LPL;IL23A;CHRNA7;ISL1
GOBP_BRANCHING_INVOLVED_IN_PROSTATE_GLAND_MORPHOGENESIS	1/12	0.17831	0.408524	7.40207	FGFR2
GOBP_METANEPHROS_DEVELOPMENT	3/89	0.175846	0.408524	2.41814	LGR4;MYC;BCL2
GOBP_EXTRACELLULAR_REGULATION_OF_SIGNAL_TRANSDUCTION	1/12	0.17831	0.408524	7.40207	CER1
GOBP_REGULATION_OF_BLOOD_PRESSURE	5/183	0.177423	0.408524	1.85629	OPRL1;DLL1;NCALD;F2R;GNB3
GOBP_CLATHRIN_DEPENDENT_ENDOCYTOSIS	2/46	0.171254	0.408524	3.32118	DLL1;ITGA4
GOBP_CARBOHYDRATE_HOMEOSTASIS	6/233	0.179072	0.41	1.72513	FOXA2;FABP5;NEUROD1;FOXA1;HK2;IGFBP5
GOBP_PROTEIN_LOCALIZATION_TO_CELL_PERIPHERY	8/335	0.179464	0.410626	1.57192	ATP2C2;AMN;STAC;PKDCC;GRIP1;KRT18;RAMP1;VAMP8
GOBP_BODY_FLUID_SECRETION	3/90	0.179881	0.411309	2.39129	VAMP8;HK2;PAM
GOBP_ORGANIC_HYDROXY_COMPOUND_METABOLIC_PROCESS	12/547	0.180594	0.412667	1.41932	AKR1B10;ADCYAP1R1;ATP8B1;ZEB2;SNCAIP;NUDT11;PROX1;BCL2;ALPL;DDC;SCARB1;GNB3
GOBP_CELLULAR_RESPONSE_TO_AMYLOID_BETA	2/48	0.182895	0.415736	3.18389	ITGA4;ATP1A3
GOBP_POSITIVE_REGULATION_OF_PROTEIN_ACETYLATION	2/48	0.182895	0.415736	3.18389	ARNTL;ISL1
GOBP_NEGATIVE_REGULATION_OF_STRESS_ACTIVATED_PROTEIN_KINASE_SIGNALING_CASCADE	2/48	0.182895	0.415736	3.18389	MYC;MECOM
GOBP_NEUTRAL_LIPID_BIOSYNTHETIC_PROCESS	2/48	0.182895	0.415736	3.18389	LPL;SCARB1
GOBP_REGULATION_OF_VASCULAR_PERMEABILITY	2/48	0.182895	0.415736	3.18389	TJP2;PDE2A
GOBP_KERATINOCYTE_PROLIFERATION	2/48	0.182895	0.415736	3.18389	FGFR2;OVOL2
GOBP_EXOCRINE_SYSTEM_DEVELOPMENT	2/48	0.182895	0.415736	3.18389	EDA;FGFR2
GOBP_REGULATION_OF_FILOPODIUM_ASSEMBLY	2/48	0.182895	0.415736	3.18389	GAP43;DOCK11
GOBP_DENDRITE_MORPHOGENESIS	4/137	0.183398	0.416606	2.02518	FARP1;CHRNA7;DCDC2;DCLK1
GOBP_ROOF_OF_MOUTH_DEVELOPMENT	3/91	0.183941	0.417567	2.36503	TFAP2A;SATB2;PKDCC
GOBP_TRANS_SYNAPTIC_SIGNALING_MODULATING_SYNAPTIC_TRANSMISSION	1/13	0.191653	0.419431	6.85341	F2R
GOBP_BONE_MINERALIZATION_INVOLVED_IN_BONE_MATURATION	1/13	0.191653	0.419431	6.85341	RFLNB
GOBP_T_HELPER_17_CELL_LINEAGE_COMMITMENT	1/13	0.191653	0.419431	6.85341	IL23A
GOBP_NEGATIVE_REGULATION_OF_EPIDERMIS_DEVELOPMENT	1/13	0.191653	0.419431	6.85341	DLL1
GOBP_CELLULAR_HYPEROSMOTIC_RESPONSE	1/13	0.191653	0.419431	6.85341	YBX3
GOBP_RESPONSE_TO_CAFFEINE	1/13	0.191653	0.419431	6.85341	GSTM2
GOBP_GLOMERULAR_EPITHELIAL_CELL_DEVELOPMENT	1/13	0.191653	0.419431	6.85341	PODXL
GOBP_REGULATION_OF_MAP_KINASE_ACTIVITY	5/187	0.188414	0.419431	1.81631	SYK;PDE5A;KSR1;KITLG;MST1R
GOBP_REGULATION_OF_SYNAPTIC_VESICLE_ENDOCYTOSIS	1/13	0.191653	0.419431	6.85341	SLC17A7
GOBP_RESPONSE_TO_REDOX_STATE	1/13	0.191653	0.419431	6.85341	ARNTL
GOBP_REGULATION_OF_T_CELL_ACTIVATION	8/339	0.187465	0.419431	1.55307	SOX13;SYK;IL23A;ZEB1;PDE5A;TOX;LCK;SMAD7
GOBP_BILE_ACID_METABOLIC_PROCESS	2/49	0.188759	0.419431	3.11941	PROX1;ATP8B1
GOBP_EYELID_DEVELOPMENT_IN_CAMERA_TYPE_EYE	1/13	0.191653	0.419431	6.85341	TFAP2A
GOBP_REGULATION_OF_NOTCH_SIGNALING_PATHWAY	3/93	0.192133	0.419431	2.3142	DLL1;DLX2;ASCL1
GOBP_POSITIVE_REGULATION_OF_SMOOTH_MUSCLE_CELL_PROLIFERATION	3/92	0.188026	0.419431	2.33934	FGFR2;IGFBP5;MYC
GOBP_REGULATION_OF_LEUKOCYTE_DEGRANULATION	2/49	0.188759	0.419431	3.11941	VAMP8;SYK
GOBP_NK_T_CELL_ACTIVATION	1/13	0.191653	0.419431	6.85341	IL23A
GOBP_REGULATION_OF_JNK_CASCADE	4/139	0.189917	0.419431	1.99593	ANKRD6;MTURN;MECOM;LTBR
GOBP_NATURAL_KILLER_CELL_ACTIVATION	3/93	0.192133	0.419431	2.3142	PBX1;IL23A;TOX
GOBP_MODIFICATION_OF_POSTSYNAPTIC_STRUCTURE	1/13	0.191653	0.419431	6.85341	CAMKV
GOBP_POSITIVE_REGULATION_OF_I_KAPPAB_KINASE_NF_KAPPAB_SIGNALING	5/187	0.188414	0.419431	1.81631	CFLAR;F2R;LTBR;EDA;PLEKHG5
GOBP_REGULATION_OF_RNA_POLYMERASE_II_REGULATORY_REGION_SEQUENCE_SPECIFIC_DNA_BINDING	1/13	0.191653	0.419431	6.85341	ZBTB7C
GOBP_RETICULOPHAGY	1/13	0.191653	0.419431	6.85341	RETREG1
GOBP_HEART_GROWTH	3/93	0.192133	0.419431	2.3142	FGFR2;PROX1;DUSP9
GOBP_RESPONSE_TO_WATER	1/13	0.191653	0.419431	6.85341	MYC
GOBP_VASCULAR_ENDOTHELIAL_GROWTH_FACTOR_SIGNALING_PATHWAY	2/49	0.188759	0.419431	3.11941	DLL1;NRP2
GOBP_REGULATION_OF_G_PROTEIN_COUPLED_RECEPTOR_SIGNALING_PATHWAY	4/138	0.186648	0.419431	2.01045	OPRL1;GRP;RAMP1;RGS10
GOBP_REGULATION_OF_GUANYLATE_CYCLASE_ACTIVITY	1/13	0.191653	0.419431	6.85341	HPCA
GOBP_POSITIVE_REGULATION_OF_RECEPTOR_SIGNALING_PATHWAY_VIA_STAT	2/49	0.188759	0.419431	3.11941	IL23A;F2R
GOBP_NEGATIVE_REGULATION_OF_CANONICAL_WNT_SIGNALING_PATHWAY	4/139	0.189917	0.419431	1.99593	ANKRD6;SOX13;AMER1;ISL1
GOBP_COBALAMIN_METABOLIC_PROCESS	1/13	0.191653	0.419431	6.85341	AMN
GOBP_REGULATION_OF_CELL_PROJECTION_SIZE	1/13	0.191653	0.419431	6.85341	NEFL
GOBP_SPONTANEOUS_SYNAPTIC_TRANSMISSION	1/13	0.191653	0.419431	6.85341	RIMS2
GOBP_BROWN_FAT_CELL_DIFFERENTIATION	2/49	0.188759	0.419431	3.11941	SOX13;MB
GOBP_REGULATION_OF_CELL_FATE_SPECIFICATION	1/13	0.191653	0.419431	6.85341	LMO4
GOBP_RESPONSE_TO_STIMULUS_INVOLVED_IN_REGULATION_OF_MUSCLE_ADAPTATION	1/13	0.191653	0.419431	6.85341	FBXO32
GOBP_REGULATION_OF_STRIATED_MUSCLE_CONTRACTION	3/93	0.192133	0.419431	2.3142	GSTM2;PDE5A;SMAD7
GOBP_PERIPHERAL_NERVOUS_SYSTEM_NEURON_DIFFERENTIATION	1/13	0.191653	0.419431	6.85341	ISL1
GOBP_POSITIVE_REGULATION_OF_URINE_VOLUME	1/13	0.191653	0.419431	6.85341	OPRL1
GOBP_CELLULAR_RESPONSE_TO_PURINE_CONTAINING_COMPOUND	1/13	0.191653	0.419431	6.85341	GSTM2
GOBP_PROSTATE_GLAND_DEVELOPMENT	2/49	0.188759	0.419431	3.11941	FGFR2;FOXA1
GOBP_RESPONSE_TO_LAMINAR_FLUID_SHEAR_STRESS	1/13	0.191653	0.419431	6.85341	SMAD7
GOBP_NEGATIVE_REGULATION_OF_RECEPTOR_BINDING	1/13	0.191653	0.419431	6.85341	ATP2A3
GOBP_CEREBELLAR_GRANULAR_LAYER_DEVELOPMENT	1/13	0.191653	0.419431	6.85341	PROX1
GOBP_NEGATIVE_REGULATION_OF_MYELOID_LEUKOCYTE_DIFFERENTIATION	2/49	0.188759	0.419431	3.11941	PIAS3;MYC
GOBP_REGULATION_OF_MUSCLE_ADAPTATION	3/93	0.192133	0.419431	2.3142	PDE5A;IGFBP5;FBXO32
GOBP_XENOPHAGY	1/13	0.191653	0.419431	6.85341	LGALS8
GOBP_RESPONSE_TO_NICOTINE	2/49	0.188759	0.419431	3.11941	CHRNA7;BCL2
GOBP_CEREBELLAR_CORTEX_DEVELOPMENT	2/49	0.188759	0.419431	3.11941	DLL1;PROX1
GOBP_CELLULAR_RESPONSE_TO_ETHANOL	1/13	0.191653	0.419431	6.85341	ADCY7
GOBP_MACROPHAGE_APOPTOTIC_PROCESS	1/13	0.191653	0.419431	6.85341	CTSL
GOBP_MAGNESIUM_ION_HOMEOSTASIS	1/13	0.191653	0.419431	6.85341	KCNA1
GOBP_REGULATION_OF_SKELETAL_MUSCLE_CELL_PROLIFERATION	1/13	0.191653	0.419431	6.85341	CFLAR
GOBP_PROTEIN_CONTAINING_COMPLEX_DISASSEMBLY	6/237	0.188769	0.419431	1.69571	CHMP4C;PLEKHH2;MICAL2;MYC;VAMP8;MAP1LC3A
GOBP_RHO_PROTEIN_SIGNAL_TRANSDUCTION	4/138	0.186648	0.419431	2.01045	SHTN1;PLEKHG5;EPS8L2;F2R
GOBP_PROTEIN_LIPID_COMPLEX_SUBUNIT_ORGANIZATION	2/49	0.188759	0.419431	3.11941	LPL;SCARB1
GOBP_CELLULAR_RESPONSE_TO_ALDEHYDE	1/13	0.191653	0.419431	6.85341	AKR1B10
GOBP_NEGATIVE_REGULATION_OF_NEUROTRANSMITTER_TRANSPORT	1/13	0.191653	0.419431	6.85341	ASIC1
GOBP_PYRAMIDAL_NEURON_DIFFERENTIATION	1/13	0.191653	0.419431	6.85341	FGFR2
GOBP_MOTOR_BEHAVIOR	1/13	0.191653	0.419431	6.85341	GRP
GOBP_CELLULAR_RESPONSE_TO_GLUCOSE_STARVATION	2/49	0.188759	0.419431	3.11941	NUAK1;BCL2
GOBP_POSITIVE_REGULATION_OF_REGULATED_SECRETORY_PATHWAY	2/50	0.194648	0.423057	3.05747	VAMP8;SYK
GOBP_REGULATION_OF_CD4_POSITIVE_ALPHA_BETA_T_CELL_DIFFERENTIATION	2/50	0.194648	0.423057	3.05747	IL23A;SMAD7
GOBP_NEGATIVE_REGULATION_OF_OSTEOBLAST_DIFFERENTIATION	2/50	0.194648	0.423057	3.05747	BAMBI;IGFBP5
GOBP_NEGATIVE_REGULATION_OF_EPITHELIAL_CELL_DIFFERENTIATION	2/50	0.194648	0.423057	3.05747	DLL1;ZEB1
GOBP_POSITIVE_REGULATION_OF_ALPHA_BETA_T_CELL_DIFFERENTIATION	2/50	0.194648	0.423057	3.05747	IL23A;SYK
GOBP_LUNG_MORPHOGENESIS	2/50	0.194648	0.423057	3.05747	FGFR2;FOXA1
GOBP_REGULATION_OF_TRANSCRIPTION_REGULATORY_REGION_DNA_BINDING	2/50	0.194648	0.423057	3.05747	NEUROD1;ZBTB7C
GOBP_ESTABLISHMENT_OF_PROTEIN_LOCALIZATION	31/1624	0.19508	0.423731	1.21269	SYK;NEUROD1;AMN;ISL1;FOXA2;OLFM2;F2R;PCSK1;MYO5B;GRIP1;RAMP1;VAMP8;GAL;RHBDF2;HPCA;ARNTL;PITPNM1;PKDCC;CADPS2;PAM;SYNE3;RIMS2;KRT18;KIF13B;IPO8;ICA1;HK2;NPNT;UCN3;SCG2;CHMP4C
GOBP_CELLULAR_RESPONSE_TO_KETONE	3/94	0.196263	0.425769	2.28959	MYC;CFLAR;FBXO32
GOBP_POSITIVE_REGULATION_OF_JNK_CASCADE	3/94	0.196263	0.425769	2.28959	ANKRD6;MTURN;LTBR
GOBP_POSITIVE_REGULATION_OF_INFLAMMATORY_RESPONSE	4/141	0.19651	0.425771	1.96752	LPL;IL23A;PDE2A;VAMP8
GOBP_REGULATION_OF_MITOCHONDRION_ORGANIZATION	4/141	0.19651	0.425771	1.96752	BMF;PDE2A;FZD9;CIDEB
GOBP_INTRINSIC_APOPTOTIC_SIGNALING_PATHWAY	7/292	0.197883	0.428306	1.58928	ATP2A3;BCL2;RNF183;MYC;YBX3;LCK;CIDEB
GOBP_POSITIVE_REGULATION_OF_TRANSFERASE_ACTIVITY	12/558	0.197926	0.428306	1.39054	EPHA8;SYK;LMO4;IL23A;PROX1;PDE5A;FGFR2;CHRNA7;MYC;CAMKK1;KITLG;MST1R
GOBP_REGULATION_OF_CGMP_MEDIATED_SIGNALING	1/14	0.20478	0.430522	6.38043	PDE2A
GOBP_NEGATIVE_REGULATION_OF_CARDIOCYTE_DIFFERENTIATION	1/14	0.20478	0.430522	6.38043	DLL1
GOBP_ORGANOPHOSPHATE_ESTER_TRANSPORT	4/142	0.199832	0.430522	1.9536	PITPNM1;ATP8B1;SCARB1;ANO9
GOBP_REGULATION_OF_SKELETAL_MUSCLE_ADAPTATION	1/14	0.20478	0.430522	6.38043	IGFBP5
GOBP_GROWTH_HORMONE_SECRETION	1/14	0.20478	0.430522	6.38043	GHRH
GOBP_TRNA_WOBBLE_URIDINE_MODIFICATION	1/14	0.20478	0.430522	6.38043	TRMT9B
GOBP_NEURON_REMODELING	1/14	0.20478	0.430522	6.38043	EPHA8
GOBP_MUCUS_SECRETION	1/14	0.20478	0.430522	6.38043	VAMP8
GOBP_REGULATION_OF_CYTOSOLIC_CALCIUM_ION_CONCENTRATION	8/347	0.203909	0.430522	1.51667	OPRL1;ADCYAP1R1;GSTM2;FZD9;ATP2B2;BCL2;F2R;LCK
GOBP_INDUCTION_OF_POSITIVE_CHEMOTAXIS	1/14	0.20478	0.430522	6.38043	SCG2
GOBP_FERTILIZATION	5/191	0.199643	0.430522	1.77799	NPM2;MFGE8;SPAG1;YBX3;MST1R
GOBP_PROTEIN_OXIDATION	1/14	0.20478	0.430522	6.38043	LOXL1
GOBP_NATURAL_KILLER_CELL_PROLIFERATION	1/14	0.20478	0.430522	6.38043	IL23A
GOBP_POSITIVE_THYMIC_T_CELL_SELECTION	1/14	0.20478	0.430522	6.38043	TOX
GOBP_DETECTION_OF_MECHANICAL_STIMULUS_INVOLVED_IN_SENSORY_PERCEPTION_OF_PAIN	1/14	0.20478	0.430522	6.38043	KCNA1
GOBP_IMMUNOLOGICAL_MEMORY_FORMATION_PROCESS	1/14	0.20478	0.430522	6.38043	IL23A
GOBP_INHIBITORY_POSTSYNAPTIC_POTENTIAL	1/14	0.20478	0.430522	6.38043	RIMS2
GOBP_ESTABLISHMENT_OF_CELL_POLARITY	4/143	0.203171	0.430522	1.93989	FAT1;SHTN1;PATJ;TCF15
GOBP_REGULATION_OF_MORPHOGENESIS_OF_A_BRANCHING_STRUCTURE	2/51	0.20056	0.430522	2.99795	FGFR2;LGR4
GOBP_POSITIVE_REGULATION_OF_B_CELL_DIFFERENTIATION	1/14	0.20478	0.430522	6.38043	SYK
GOBP_POSITIVE_REGULATION_OF_T_HELPER_17_TYPE_IMMUNE_RESPONSE	1/14	0.20478	0.430522	6.38043	IL23A
GOBP_LATERAL_MESODERM_DEVELOPMENT	1/14	0.20478	0.430522	6.38043	CER1
GOBP_SNARE_COMPLEX_ASSEMBLY	1/14	0.20478	0.430522	6.38043	VAMP8
GOBP_RESPONSE_TO_MONOSACCHARIDE	5/191	0.199643	0.430522	1.77799	FOXA2;NEUROD1;LPL;UCN3;PCSK1
GOBP_PRIMARY_AMINO_COMPOUND_METABOLIC_PROCESS	1/14	0.20478	0.430522	6.38043	DDC
GOBP_ACTIN_CROSSLINK_FORMATION	1/14	0.20478	0.430522	6.38043	GAS2L3
GOBP_LEFT_RIGHT_AXIS_SPECIFICATION	1/14	0.20478	0.430522	6.38043	DLL1
GOBP_POSITIVE_REGULATION_OF_CELLULAR_RESPIRATION	1/14	0.20478	0.430522	6.38043	MYC
GOBP_CELLULAR_POTASSIUM_ION_HOMEOSTASIS	1/14	0.20478	0.430522	6.38043	ATP1A3
GOBP_REGULATION_OF_AUTOPHAGY_OF_MITOCHONDRION_IN_RESPONSE_TO_MITOCHONDRIAL_DEPOLARIZATION	1/14	0.20478	0.430522	6.38043	HK2
GOBP_NEGATIVE_REGULATION_OF_MICROTUBULE_POLYMERIZATION	1/14	0.20478	0.430522	6.38043	TUBB4A
GOBP_ATRIAL_SEPTUM_MORPHOGENESIS	1/14	0.20478	0.430522	6.38043	ISL1
GOBP_ESTABLISHMENT_OF_ENDOTHELIAL_INTESTINAL_BARRIER	1/14	0.20478	0.430522	6.38043	TJP2
GOBP_INTESTINAL_EPITHELIAL_CELL_DEVELOPMENT	1/14	0.20478	0.430522	6.38043	KLF5
GOBP_NON_LYTIC_VIRAL_RELEASE	1/14	0.20478	0.430522	6.38043	CHMP4C
GOBP_REGULATION_OF_PLASMA_MEMBRANE_ORGANIZATION	1/14	0.20478	0.430522	6.38043	ATP8B1
GOBP_POSITIVE_REGULATION_OF_TRIGLYCERIDE_BIOSYNTHETIC_PROCESS	1/14	0.20478	0.430522	6.38043	SCARB1
GOBP_LENS_FIBER_CELL_DEVELOPMENT	1/14	0.20478	0.430522	6.38043	PROX1
GOBP_GLYCOLYTIC_PROCESS_THROUGH_FRUCTOSE_6_PHOSPHATE	1/14	0.20478	0.430522	6.38043	HK2
GOBP_NEUROBLAST_DIVISION	1/14	0.20478	0.430522	6.38043	FGFR2
GOBP_ENDOSOME_TO_PLASMA_MEMBRANE_PROTEIN_TRANSPORT	1/14	0.20478	0.430522	6.38043	GRIP1
GOBP_REGULATION_OF_SECONDARY_METABOLIC_PROCESS	1/14	0.20478	0.430522	6.38043	ZEB2
GOBP_ADENOHYPOPHYSIS_DEVELOPMENT	1/14	0.20478	0.430522	6.38043	GHRH
GOBP_OSTEOCLAST_DIFFERENTIATION	3/95	0.200415	0.430522	2.2655	PIAS3;IL23A;FOS
GOBP_HEART_VALVE_FORMATION	1/14	0.20478	0.430522	6.38043	OLFM1
GOBP_PENTOSE_METABOLIC_PROCESS	1/14	0.20478	0.430522	6.38043	FGGY
GOBP_REGULATION_OF_RESPONSE_TO_OSMOTIC_STRESS	1/14	0.20478	0.430522	6.38043	YBX3
GOBP_RESPONSE_TO_CALCIUM_ION	4/144	0.206527	0.432101	1.92636	CPNE2;HPCA;FOS;PCSK1
GOBP_DETOXIFICATION	4/144	0.206527	0.432101	1.92636	GPX8;GSTM2;SRXN1;AKR1B10
GOBP_NEUROTRANSMITTER_SECRETION	4/144	0.206527	0.432101	1.92636	ASIC1;RIMS2;CADPS2;SNCAIP
GOBP_POSITIVE_REGULATION_OF_NEURON_APOPTOTIC_PROCESS	2/52	0.206493	0.432101	2.94069	TFAP2A;ASCL1
GOBP_PRESYNAPSE_ORGANIZATION	2/52	0.206493	0.432101	2.94069	FARP1;NTNG2
GOBP_APOPTOTIC_CELL_CLEARANCE	2/52	0.206493	0.432101	2.94069	MFGE8;SCARB1
GOBP_POSITIVE_REGULATION_OF_STRIATED_MUSCLE_CELL_DIFFERENTIATION	2/52	0.206493	0.432101	2.94069	PROX1;BCL2
GOBP_MOTILE_CILIUM_ASSEMBLY	2/52	0.206493	0.432101	2.94069	CFAP44;JHY
GOBP_NEGATIVE_REGULATION_OF_EXTRINSIC_APOPTOTIC_SIGNALING_PATHWAY	3/97	0.208781	0.435765	2.21879	SCG2;CFLAR;BCL2
GOBP_FATTY_ACID_TRANSPORT	3/97	0.208781	0.435765	2.21879	SLC27A3;SYK;FABP5
GOBP_REGULATION_OF_LYMPHOCYTE_ACTIVATION	10/456	0.208575	0.435765	1.42734	SOX13;SYK;IL23A;ZEB1;BCL2;PDE5A;GAL;TOX;LCK;SMAD7
GOBP_PRODUCTION_OF_MOLECULAR_MEDIATOR_INVOLVED_IN_INFLAMMATORY_RESPONSE	3/97	0.208781	0.435765	2.21879	ADCY7;VAMP8;SYK
GOBP_RESPONSE_TO_MOLECULE_OF_BACTERIAL_ORIGIN	8/350	0.210222	0.438509	1.50345	LOXL1;MAPKAPK3;FGFR2;F2R;PCSK1;ALPL;FOS;SCARB1
GOBP_REGULATION_OF_PROTEIN_GLYCOSYLATION	1/15	0.217694	0.439568	5.96847	RAMP1
GOBP_PLACENTA_DEVELOPMENT	4/147	0.216689	0.439568	1.88688	PLCD3;FGFR2;OVOL2;ST14
GOBP_LIPID_PHOSPHORYLATION	1/15	0.217694	0.439568	5.96847	DGKB
GOBP_RESPONSE_TO_ISCHEMIA	2/53	0.212444	0.439568	2.88557	HK2;BCL2
GOBP_REGULATION_OF_NEUTROPHIL_ACTIVATION	1/15	0.217694	0.439568	5.96847	SYK
GOBP_CHEMOKINE_PRODUCTION	3/98	0.212992	0.439568	2.19615	MBP;LPL;SYK
GOBP_REGULATION_OF_SKELETAL_MUSCLE_CONTRACTION	1/15	0.217694	0.439568	5.96847	GSTM2
GOBP_REGULATION_OF_HEMATOPOIETIC_STEM_CELL_DIFFERENTIATION	1/15	0.217694	0.439568	5.96847	TCF15
GOBP_POSITIVE_REGULATION_OF_MONOCYTE_CHEMOTACTIC_PROTEIN_1_PRODUCTION	1/15	0.217694	0.439568	5.96847	SYK
GOBP_POSITIVE_REGULATION_OF_NON_CANONICAL_WNT_SIGNALING_PATHWAY	1/15	0.217694	0.439568	5.96847	ANKRD6
GOBP_REGULATION_OF_METALLOENDOPEPTIDASE_ACTIVITY	1/15	0.217694	0.439568	5.96847	MBP
GOBP_CYTOPLASM_ORGANIZATION	1/15	0.217694	0.439568	5.96847	TDRD7
GOBP_REGULATION_OF_HEPATOCYTE_PROLIFERATION	1/15	0.217694	0.439568	5.96847	CFLAR
GOBP_CHONDROCYTE_DIFFERENTIATION_INVOLVED_IN_ENDOCHONDRAL_BONE_MORPHOGENESIS	1/15	0.217694	0.439568	5.96847	COL27A1
GOBP_REGULATION_OF_SEQUESTERING_OF_TRIGLYCERIDE	1/15	0.217694	0.439568	5.96847	LPL
GOBP_INTRACELLULAR_ESTROGEN_RECEPTOR_SIGNALING_PATHWAY	2/53	0.212444	0.439568	2.88557	FOXA1;ISL1
GOBP_POSITIVE_REGULATION_OF_RUFFLE_ASSEMBLY	1/15	0.217694	0.439568	5.96847	EPS8L2
GOBP_REGULATION_OF_PRESYNAPTIC_CYTOSOLIC_CALCIUM_ION_CONCENTRATION	1/15	0.217694	0.439568	5.96847	ATP2B2
GOBP_NEGATIVE_REGULATION_OF_PROTEIN_LOCALIZATION	5/196	0.213991	0.439568	1.73229	DCLK1;FZD9;PKDCC;F2R;RHBDF2
GOBP_POSITIVE_REGULATION_OF_CAMP_MEDIATED_SIGNALING	1/15	0.217694	0.439568	5.96847	ADCYAP1R1
GOBP_METANEPHRIC_MESENCHYME_DEVELOPMENT	1/15	0.217694	0.439568	5.96847	MYC
GOBP_POSITIVE_REGULATION_OF_MEIOTIC_NUCLEAR_DIVISION	1/15	0.217694	0.439568	5.96847	NPM2
GOBP_MORPHOGENESIS_OF_AN_EPITHELIAL_BUD	1/15	0.217694	0.439568	5.96847	FGFR2
GOBP_HEPATOCYTE_DIFFERENTIATION	1/15	0.217694	0.439568	5.96847	PROX1
GOBP_HISTAMINE_TRANSPORT	1/15	0.217694	0.439568	5.96847	VAMP8
GOBP_HAIR_FOLLICLE_MATURATION	1/15	0.217694	0.439568	5.96847	GAL
GOBP_CELL_MIGRATION_INVOLVED_IN_GASTRULATION	1/15	0.217694	0.439568	5.96847	CER1
GOBP_REGULATION_OF_BILE_ACID_METABOLIC_PROCESS	1/15	0.217694	0.439568	5.96847	PROX1
GOBP_CELLULAR_OXIDANT_DETOXIFICATION	3/98	0.212992	0.439568	2.19615	GPX8;GSTM2;SRXN1
GOBP_RENAL_SYSTEM_PROCESS_INVOLVED_IN_REGULATION_OF_BLOOD_VOLUME	1/15	0.217694	0.439568	5.96847	F2R
GOBP_SODIUM_INDEPENDENT_ORGANIC_ANION_TRANSPORT	1/15	0.217694	0.439568	5.96847	SLCO4A1
GOBP_NEGATIVE_REGULATION_OF_CALCINEURIN_MEDIATED_SIGNALING	1/15	0.217694	0.439568	5.96847	FHL2
GOBP_SODIUM_ION_EXPORT_ACROSS_PLASMA_MEMBRANE	1/15	0.217694	0.439568	5.96847	ATP1A3
GOBP_EPITHELIAL_CELL_MATURATION	1/15	0.217694	0.439568	5.96847	FOXA1
GOBP_NEGATIVE_REGULATION_OF_INTRACELLULAR_ESTROGEN_RECEPTOR_SIGNALING_PATHWAY	1/15	0.217694	0.439568	5.96847	ISL1
GOBP_POSITIVE_REGULATION_OF_CYTOPLASMIC_TRANSLATION	1/15	0.217694	0.439568	5.96847	YBX3
GOBP_VESICLE_MEDIATED_TRANSPORT_IN_SYNAPSE	5/196	0.213991	0.439568	1.73229	HPCA;SLC17A7;CADPS2;RIMS2;DDC
GOBP_ESTABLISHMENT_OF_PROTEIN_LOCALIZATION_TO_MEMBRANE	6/246	0.211297	0.439568	1.63302	HPCA;AMN;PKDCC;SYNE3;GRIP1;KRT18
GOBP_CDC42_PROTEIN_SIGNAL_TRANSDUCTION	1/15	0.217694	0.439568	5.96847	SHTN1
GOBP_POSITIVE_REGULATION_OF_DIGESTIVE_SYSTEM_PROCESS	1/15	0.217694	0.439568	5.96847	OPRL1
GOBP_ESTROUS_CYCLE	1/15	0.217694	0.439568	5.96847	OPRL1
GOBP_ACTIVATION_OF_JANUS_KINASE_ACTIVITY	1/15	0.217694	0.439568	5.96847	IL23A
GOBP_REGULATION_OF_SMALL_GTPASE_MEDIATED_SIGNAL_TRANSDUCTION	7/298	0.211572	0.439568	1.55683	ADCYAP1R1;FGD3;PREX1;EPS8L2;F2R;PLEKHG5;KITLG
GOBP_PRIMARY_ALCOHOL_CATABOLIC_PROCESS	1/15	0.217694	0.439568	5.96847	AKR1B10
GOBP_NEUROTRANSMITTER_RECEPTOR_TRANSPORT_TO_PLASMA_MEMBRANE	1/15	0.217694	0.439568	5.96847	GRIP1
GOBP_NEGATIVE_REGULATION_OF_KERATINOCYTE_PROLIFERATION	1/15	0.217694	0.439568	5.96847	FGFR2
GOBP_GLYCEROLIPID_BIOSYNTHETIC_PROCESS	6/246	0.211297	0.439568	1.63302	FABP5;LPL;SCARB1;PITPNM1;INPPL1;DGKB
GOBP_CARDIAC_CELL_FATE_COMMITMENT	1/15	0.217694	0.439568	5.96847	ISL1
GOBP_REGULATION_OF_UNSATURATED_FATTY_ACID_BIOSYNTHETIC_PROCESS	1/15	0.217694	0.439568	5.96847	FABP5
GOBP_MUSCLE_CELL_MIGRATION	3/98	0.212992	0.439568	2.19615	IGFBP5;MYC;BCL2
GOBP_STRIATED_MUSCLE_ADAPTATION	2/53	0.212444	0.439568	2.88557	IGFBP5;CFLAR
GOBP_HIGH_DENSITY_LIPOPROTEIN_PARTICLE_CLEARANCE	1/15	0.217694	0.439568	5.96847	SCARB1
GOBP_REGULATION_OF_ADENYLATE_CYCLASE_ACTIVATING_G_PROTEIN_COUPLED_RECEPTOR_SIGNALING_PATHWAY	1/15	0.217694	0.439568	5.96847	OPRL1
GOBP_CELLULAR_RESPONSE_TO_CAMP	2/53	0.212444	0.439568	2.88557	PDE2A;IGFBP5
GOBP_SKELETAL_MUSCLE_CELL_PROLIFERATION	1/15	0.217694	0.439568	5.96847	CFLAR
GOBP_LIPID_LOCALIZATION	10/461	0.217848	0.439623	1.41149	SYK;FABP5;LPL;GAL;PITPNM1;ANO9;SLC27A3;SMIM22;SCARB1;ATP8B1
GOBP_ALCOHOL_CATABOLIC_PROCESS	2/54	0.218412	0.439737	2.83248	AKR1B10;SCARB1
GOBP_INOSITOL_PHOSPHATE_METABOLIC_PROCESS	2/54	0.218412	0.439737	2.83248	NUDT11;ADCYAP1R1
GOBP_NEGATIVE_REGULATION_OF_VIRAL_GENOME_REPLICATION	2/54	0.218412	0.439737	2.83248	FAM111A;PROX1
GOBP_LIPID_TRANSLOCATION	2/54	0.218412	0.439737	2.83248	ATP8B1;ANO9
GOBP_REGULATION_OF_CELLULAR_CARBOHYDRATE_METABOLIC_PROCESS	4/148	0.220107	0.442893	1.87408	FOXA2;ADCYAP1R1;TFF3;GNB3
GOBP_REGULATION_OF_PHAGOCYTOSIS	3/100	0.22147	0.44512	2.15222	MFGE8;SCARB1;SYK
GOBP_COLLAGEN_METABOLIC_PROCESS	3/100	0.22147	0.44512	2.15222	CTSL;F2R;ADAMTS2
GOBP_STRESS_ACTIVATED_PROTEIN_KINASE_SIGNALING_CASCADE	6/250	0.221601	0.445125	1.6066	DUSP9;MTURN;MYC;MECOM;LTBR;ANKRD6
GOBP_NEGATIVE_REGULATION_OF_HUMORAL_IMMUNE_RESPONSE	1/16	0.2304	0.448021	5.60645	SUSD4
GOBP_GLIAL_CELL_APOPTOTIC_PROCESS	1/16	0.2304	0.448021	5.60645	DLL1
GOBP_REGULATION_OF_LEUKOCYTE_TETHERING_OR_ROLLING	1/16	0.2304	0.448021	5.60645	ITGA4
GOBP_REGULATION_OF_LIPID_STORAGE	2/55	0.224394	0.448021	2.78129	LPL;SCARB1
GOBP_WHITE_FAT_CELL_DIFFERENTIATION	1/16	0.2304	0.448021	5.60645	RETREG1
GOBP_RECEPTOR_CLUSTERING	2/56	0.230388	0.448021	2.73192	ITGA4;FZD9
GOBP_PYRIMIDINE_NUCLEOSIDE_CATABOLIC_PROCESS	1/16	0.2304	0.448021	5.60645	APOBEC2
GOBP_POSITIVE_REGULATION_OF_NEURON_MIGRATION	1/16	0.2304	0.448021	5.60645	SHTN1
GOBP_REGULATION_OF_WNT_SIGNALING_PATHWAY_PLANAR_CELL_POLARITY_PATHWAY	1/16	0.2304	0.448021	5.60645	ANKRD6
GOBP_CELLULAR_RESPONSE_TO_LIPID	12/575	0.226115	0.448021	1.34822	SYK;FBXO32;CFLAR;LPL;FOXA1;LMO3;ATP1A3;ARNTL;FGFR2;MYC;ISL1;SCARB1
GOBP_NEGATIVE_REGULATION_OF_LYMPHOCYTE_MEDIATED_IMMUNITY	2/55	0.224394	0.448021	2.78129	SUSD4;SMAD7
GOBP_PHOSPHOLIPASE_C_ACTIVATING_G_PROTEIN_COUPLED_RECEPTOR_SIGNALING_PATHWAY	3/102	0.230014	0.448021	2.11	OPRL1;GRP;F2R
GOBP_GANGLIOSIDE_BIOSYNTHETIC_PROCESS	1/16	0.2304	0.448021	5.60645	B3GALT4
GOBP_REGULATION_OF_AMYLOID_FIBRIL_FORMATION	1/16	0.2304	0.448021	5.60645	CHRNA7
GOBP_PHOSPHATIDYLCHOLINE_CATABOLIC_PROCESS	1/16	0.2304	0.448021	5.60645	SCARB1
GOBP_VIRAL_PROCESS	9/412	0.227826	0.448021	1.42776	MGAT4B;PROX1;BCL2;MGAT4A;CTSL;FAM111A;VAMP8;SCARB1;CHMP4C
GOBP_CELLULAR_RESPONSE_TO_ACIDIC_PH	1/16	0.2304	0.448021	5.60645	SCNN1A
GOBP_NEGATIVE_REGULATION_OF_MYOTUBE_DIFFERENTIATION	1/16	0.2304	0.448021	5.60645	PLPP7
GOBP_LEUKOCYTE_ADHESION_TO_VASCULAR_ENDOTHELIAL_CELL	2/56	0.230388	0.448021	2.73192	ITGA4;GCNT1
GOBP_RESPONSE_TO_NUTRIENT	4/150	0.226985	0.448021	1.84898	LPL;ASCL1;FOXA2;ALPL
GOBP_SODIUM_ION_HOMEOSTASIS	2/56	0.230388	0.448021	2.73192	SCNN1A;ATP1A3
GOBP_MANGANESE_ION_TRANSPORT	1/16	0.2304	0.448021	5.60645	ATP2C2
GOBP_MAST_CELL_ACTIVATION_INVOLVED_IN_IMMUNE_RESPONSE	2/55	0.224394	0.448021	2.78129	VAMP8;SYK
GOBP_CELLULAR_RESPONSE_TO_NITROGEN_COMPOUND	14/687	0.227908	0.448021	1.31003	ITGA4;CFLAR;GSTM2;LPL;ZEB1;ATP1A3;CHRNA7;MYC;PDE2A;RGS10;IGFBP5;CPEB1;DDC;SCNN1A
GOBP_CELLULAR_RESPONSE_TO_ESTROGEN_STIMULUS	1/16	0.2304	0.448021	5.60645	MYC
GOBP_PEPTIDYL_TYROSINE_DEPHOSPHORYLATION	3/101	0.225734	0.448021	2.1309	PALD1;PTPRZ1;DUSP9
GOBP_MESENCHYME_MORPHOGENESIS	2/56	0.230388	0.448021	2.73192	MYC;ISL1
GOBP_REGULATION_OF_POSTSYNAPTIC_MEMBRANE_NEUROTRANSMITTER_RECEPTOR_LEVELS	2/55	0.224394	0.448021	2.78129	GRIP1;HPCA
GOBP_SINGLE_FERTILIZATION	4/150	0.226985	0.448021	1.84898	MFGE8;NPM2;SPAG1;MST1R
GOBP_REGULATION_OF_INOSITOL_PHOSPHATE_BIOSYNTHETIC_PROCESS	1/16	0.2304	0.448021	5.60645	ADCYAP1R1
GOBP_VENOUS_BLOOD_VESSEL_DEVELOPMENT	1/16	0.2304	0.448021	5.60645	PROX1
GOBP_RESPONSE_TO_UV_B	1/16	0.2304	0.448021	5.60645	BCL2
GOBP_POSITIVE_REGULATION_OF_SEQUESTERING_OF_CALCIUM_ION	1/16	0.2304	0.448021	5.60645	GSTM2
GOBP_POSITIVE_REGULATION_OF_KERATINOCYTE_DIFFERENTIATION	1/16	0.2304	0.448021	5.60645	OVOL2
GOBP_NEGATIVE_REGULATION_OF_B_CELL_MEDIATED_IMMUNITY	1/16	0.2304	0.448021	5.60645	SUSD4
GOBP_REGULATION_OF_EXTRACELLULAR_MATRIX_ASSEMBLY	1/16	0.2304	0.448021	5.60645	PHLDB1
GOBP_RUFFLE_ORGANIZATION	2/56	0.230388	0.448021	2.73192	EPS8L2;INPPL1
GOBP_MONOVALENT_INORGANIC_ANION_HOMEOSTASIS	1/16	0.2304	0.448021	5.60645	CA12
GOBP_REGULATION_OF_SIGNAL_TRANSDUCTION_BY_P53_CLASS_MEDIATOR	3/102	0.230014	0.448021	2.11	NUAK1;MYC;BCL2
GOBP_POSITIVE_REGULATION_OF_SODIUM_ION_TRANSMEMBRANE_TRANSPORTER_ACTIVITY	1/16	0.2304	0.448021	5.60645	CNKSR3
GOBP_HIGH_DENSITY_LIPOPROTEIN_PARTICLE_REMODELING	1/16	0.2304	0.448021	5.60645	SCARB1
GOBP_POSITIVE_REGULATION_OF_T_CELL_RECEPTOR_SIGNALING_PATHWAY	1/16	0.2304	0.448021	5.60645	LCK
GOBP_ICOSANOID_BIOSYNTHETIC_PROCESS	2/55	0.224394	0.448021	2.78129	SYK;FABP5
GOBP_REGULATION_OF_PROTEIN_LOCALIZATION_TO_PLASMA_MEMBRANE	3/102	0.230014	0.448021	2.11	STAC;PKDCC;VAMP8
GOBP_TRIGLYCERIDE_METABOLIC_PROCESS	3/101	0.225734	0.448021	2.1309	LPL;SCARB1;GNB3
GOBP_REGULATION_OF_LEUKOCYTE_PROLIFERATION	6/253	0.229437	0.448021	1.58734	SYK;IL23A;BCL2;PDE5A;KITLG;GAL
GOBP_METANEPHRIC_GLOMERULUS_DEVELOPMENT	1/16	0.2304	0.448021	5.60645	LGR4
GOBP_RESPONSE_TO_GAMMA_RADIATION	2/55	0.224394	0.448021	2.78129	MYC;BCL2
GOBP_REGULATION_OF_STRESS_ACTIVATED_PROTEIN_KINASE_SIGNALING_CASCADE	5/200	0.225699	0.448021	1.69737	MTURN;MYC;MECOM;LTBR;ANKRD6
GOBP_REGULATION_OF_INTRINSIC_APOPTOTIC_SIGNALING_PATHWAY_IN_RESPONSE_TO_DNA_DAMAGE_BY_P53_CLASS_MEDIATOR	1/16	0.2304	0.448021	5.60645	BCL2
GOBP_POSITIVE_REGULATION_OF_BONE_RESORPTION	1/16	0.2304	0.448021	5.60645	SYK
GOBP_ADHESION_OF_SYMBIONT_TO_HOST	1/16	0.2304	0.448021	5.60645	SCARB1
GOBP_POSITIVE_REGULATION_OF_BROWN_FAT_CELL_DIFFERENTIATION	1/16	0.2304	0.448021	5.60645	SOX13
GOBP_REGULATION_OF_SYSTEMIC_ARTERIAL_BLOOD_PRESSURE_BY_CIRCULATORY_RENIN_ANGIOTENSIN	1/16	0.2304	0.448021	5.60645	F2R
GOBP_NEGATIVE_REGULATION_OF_CATION_CHANNEL_ACTIVITY	2/56	0.230388	0.448021	2.73192	GSTM2;OPRL1
GOBP_COMPLEMENT_ACTIVATION_ALTERNATIVE_PATHWAY	1/16	0.2304	0.448021	5.60645	SUSD4
GOBP_REGULATION_OF_CELL_AGING	2/55	0.224394	0.448021	2.78129	NUAK1;ARNTL
GOBP_AGING	7/307	0.232735	0.452309	1.51054	NUAK1;BCL2;DDC;MBP;ARNTL;IGFBP5;FOS
GOBP_REGULATION_OF_MICROTUBULE_CYTOSKELETON_ORGANIZATION	4/152	0.233917	0.453843	1.82453	PHLDB1;PATJ;TUBB4A;CHMP4C
GOBP_NEUROPEPTIDE_SIGNALING_PATHWAY	3/103	0.234309	0.453843	2.0895	OPRL1;GRP;GAL
GOBP_TISSUE_MIGRATION	8/361	0.233994	0.453843	1.45684	ZEB2;NRP2;SCG2;LGALS8;PROX1;SPARC;PLEKHG5;SCARB1
GOBP_NEGATIVE_REGULATION_OF_ION_TRANSMEMBRANE_TRANSPORT	3/103	0.234309	0.453843	2.0895	GSTM2;OPRL1;ANO9
GOBP_NEGATIVE_REGULATION_OF_TRANSPORTER_ACTIVITY	3/103	0.234309	0.453843	2.0895	GSTM2;OPRL1;ANO9
GOBP_REGULATION_OF_EXTRINSIC_APOPTOTIC_SIGNALING_PATHWAY	4/152	0.233917	0.453843	1.82453	CFLAR;LTBR;SCG2;BCL2
GOBP_ACTIN_FILAMENT_DEPOLYMERIZATION	2/57	0.236393	0.456859	2.68427	MICAL2;PLEKHH2
GOBP_POSITIVE_REGULATION_OF_WOUND_HEALING	2/57	0.236393	0.456859	2.68427	CLDN3;F2R
GOBP_CATECHOL_CONTAINING_COMPOUND_METABOLIC_PROCESS	2/57	0.236393	0.456859	2.68427	DDC;SNCAIP
GOBP_REGULATION_OF_ESTABLISHMENT_OF_PLANAR_POLARITY	2/57	0.236393	0.456859	2.68427	ANKRD6;JHY
GOBP_RESPONSE_TO_CADMIUM_ION	2/58	0.242406	0.459036	2.63825	FOS;CER1
GOBP_T_HELPER_CELL_LINEAGE_COMMITMENT	1/17	0.242899	0.459036	5.28581	IL23A
GOBP_IMMUNOLOGICAL_MEMORY_PROCESS	1/17	0.242899	0.459036	5.28581	IL23A
GOBP_REGULATION_OF_RECEPTOR_INTERNALIZATION	2/58	0.242406	0.459036	2.63825	HPCA;SYK
GOBP_G0_TO_G1_TRANSITION	1/17	0.242899	0.459036	5.28581	MYC
GOBP_TRNA_WOBBLE_BASE_MODIFICATION	1/17	0.242899	0.459036	5.28581	TRMT9B
GOBP_POSITIVE_REGULATION_OF_KINASE_ACTIVITY	10/473	0.240756	0.459036	1.37483	EPHA8;SYK;LMO4;IL23A;PROX1;PDE5A;FGFR2;CAMKK1;KITLG;MST1R
GOBP_POSITIVE_REGULATION_OF_GLIAL_CELL_PROLIFERATION	1/17	0.242899	0.459036	5.28581	MYC
GOBP_GLOMERULAR_MESANGIUM_DEVELOPMENT	1/17	0.242899	0.459036	5.28581	CFLAR
GOBP_LATE_ENDOSOME_TO_VACUOLE_TRANSPORT_VIA_MULTIVESICULAR_BODY_SORTING_PATHWAY	1/17	0.242899	0.459036	5.28581	CHMP4C
GOBP_REGULATION_OF_STEROID_METABOLIC_PROCESS	3/104	0.238618	0.459036	2.0694	GNB3;PROX1;GAL
GOBP_INFLAMMATORY_RESPONSE_TO_WOUNDING	1/17	0.242899	0.459036	5.28581	F2R
GOBP_GRANULOCYTE_MIGRATION	4/154	0.2409	0.459036	1.80072	PREX1;IL23A;SCG2;SYK
GOBP_PROTEIN_TRIMERIZATION	1/17	0.242899	0.459036	5.28581	ASIC1
GOBP_REGULATION_OF_GLYCOPROTEIN_METABOLIC_PROCESS	2/58	0.242406	0.459036	2.63825	RAMP1;BCL2
GOBP_MATERNAL_PROCESS_INVOLVED_IN_FEMALE_PREGNANCY	2/58	0.242406	0.459036	2.63825	ADCY7;PAM
GOBP_MEGAKARYOCYTE_DEVELOPMENT	1/17	0.242899	0.459036	5.28581	FLI1
GOBP_NEGATIVE_REGULATION_OF_GLUCOSE_IMPORT	1/17	0.242899	0.459036	5.28581	MYC
GOBP_CALCIUM_ION_REGULATED_EXOCYTOSIS_OF_NEUROTRANSMITTER	1/17	0.242899	0.459036	5.28581	RIMS2
GOBP_CORTICOSTEROID_HORMONE_SECRETION	1/17	0.242899	0.459036	5.28581	GAL
GOBP_POSITIVE_REGULATION_OF_VOLTAGE_GATED_POTASSIUM_CHANNEL_ACTIVITY	1/17	0.242899	0.459036	5.28581	KCNA1
GOBP_PARAXIAL_MESODERM_DEVELOPMENT	1/17	0.242899	0.459036	5.28581	TCF15
GOBP_NEGATIVE_REGULATION_OF_IMMUNE_SYSTEM_PROCESS	9/419	0.242199	0.459036	1.40341	SYK;RHBDF2;SMAD7;SUSD4;PDE5A;PIAS3;MYC;KITLG;GAL
GOBP_POST_ANAL_TAIL_MORPHOGENESIS	1/17	0.242899	0.459036	5.28581	TCF15
GOBP_NEGATIVE_REGULATION_OF_T_HELPER_CELL_DIFFERENTIATION	1/17	0.242899	0.459036	5.28581	SMAD7
GOBP_COLLAGEN_ACTIVATED_SIGNALING_PATHWAY	1/17	0.242899	0.459036	5.28581	SYK
GOBP_MICROTUBULE_BUNDLE_FORMATION	3/104	0.238618	0.459036	2.0694	CFAP44;SPAG1;JHY
GOBP_REGULATION_OF_INTEGRIN_ACTIVATION	1/17	0.242899	0.459036	5.28581	FBLIM1
GOBP_CIRCADIAN_SLEEP_WAKE_CYCLE_SLEEP	1/17	0.242899	0.459036	5.28581	GHRH
GOBP_MIDBODY_ABSCISSION	1/17	0.242899	0.459036	5.28581	CHMP4C
GOBP_PHENOTYPIC_SWITCHING	1/17	0.242899	0.459036	5.28581	OLFM2
GOBP_NEUTROPHIL_CHEMOTAXIS	3/105	0.242941	0.459036	2.04967	PREX1;IL23A;SYK
GOBP_NEGATIVE_REGULATION_OF_ION_TRANSPORT	4/154	0.2409	0.459036	1.80072	GSTM2;OPRL1;ANO9;BCL2
GOBP_REGULATION_OF_ATP_BIOSYNTHETIC_PROCESS	1/17	0.242899	0.459036	5.28581	MYC
GOBP_CELLULAR_RESPONSE_TO_THYROID_HORMONE_STIMULUS	1/17	0.242899	0.459036	5.28581	CTSL
GOBP_REGULATION_OF_CELLULAR_COMPONENT_MOVEMENT	21/1090	0.238046	0.459036	1.22678	LMO4;PROX1;BCL2;SPARC;PODXL;ITGA4;GCNT2;IL23A;F2R;NTNG2;SRGAP1;SCARB1;SMAD7;SHTN1;NRP2;IGFBP5;PLXNA2;CLDN3;MYC;KITLG;SMIM22
GOBP_SEGMENT_SPECIFICATION	1/17	0.242899	0.459036	5.28581	DLL1
GOBP_NEGATIVE_REGULATION_OF_ANOIKIS	1/17	0.242899	0.459036	5.28581	BCL2
GOBP_POST_GOLGI_VESICLE_MEDIATED_TRANSPORT	3/104	0.238618	0.459036	2.0694	KRT18;PKDCC;AMN
GOBP_CELL_MIGRATION_IN_HINDBRAIN	1/17	0.242899	0.459036	5.28581	PLXNA2
GOBP_REGULATION_OF_ALPHA_BETA_T_CELL_ACTIVATION	3/105	0.242941	0.459036	2.04967	IL23A;SYK;SMAD7
GOBP_CELL_CELL_JUNCTION_ORGANIZATION	5/206	0.243603	0.460036	1.64753	CLDN3;PATJ;F2R;TJP2;SMAD7
GOBP_NEGATIVE_REGULATION_OF_INTRACELLULAR_SIGNAL_TRANSDUCTION	11/530	0.244307	0.460307	1.34434	OPRL1;LMO3;CNKSR3;DUSP9;BCL2;ARNTL;MECOM;MYC;PDE2A;YBX3;FHL2
GOBP_POSITIVE_REGULATION_OF_CELL_GROWTH	4/155	0.24441	0.460307	1.78905	SHTN1;RIMS2;BCL2;SMAD7
GOBP_CARDIOCYTE_DIFFERENTIATION	4/155	0.24441	0.460307	1.78905	DLL1;FHL2;PROX1;ISL1
GOBP_REGULATION_OF_EPITHELIAL_CELL_DIFFERENTIATION	4/155	0.24441	0.460307	1.78905	DLL1;OVOL2;ZEB1;ASCL1
GOBP_CARBOHYDRATE_TRANSPORT	4/155	0.24441	0.460307	1.78905	SLC2A12;MYC;HK2;FABP5
GOBP_CELL_GROWTH	10/475	0.244658	0.460525	1.3689	ITGA4;SHTN1;FHL1;NRP2;DCLK1;BCL2;IGFBP5;RIMS2;OLFM1;SMAD7
GOBP_POSITIVE_REGULATION_OF_PROTEIN_SERINE_THREONINE_KINASE_ACTIVITY	5/207	0.246624	0.463974	1.6395	SYK;PROX1;PDE5A;KITLG;MST1R
GOBP_CELLULAR_MONOVALENT_INORGANIC_CATION_HOMEOSTASIS	3/106	0.247277	0.464447	2.03032	ATP1A3;SCNN1A;BCL2
GOBP_NEGATIVE_REGULATION_OF_HEMOPOIESIS	3/106	0.247277	0.464447	2.03032	PIAS3;MYC;SMAD7
GOBP_REGULATION_OF_CELL_CYCLE_G2_M_PHASE_TRANSITION	3/106	0.247277	0.464447	2.03032	PBX1;FHL1;CHMP4C
GOBP_ORGANOPHOSPHATE_CATABOLIC_PROCESS	4/156	0.247931	0.465423	1.77752	PDE5A;NUDT11;PDE2A;SCARB1
GOBP_NEGATIVE_REGULATION_OF_ADAPTIVE_IMMUNE_RESPONSE	2/59	0.248425	0.465848	2.59377	SUSD4;SMAD7
GOBP_CELL_COMMUNICATION_INVOLVED_IN_CARDIAC_CONDUCTION	2/59	0.248425	0.465848	2.59377	SCN1B;ATP1A3
GOBP_REGULATION_OF_GLUCOSE_IMPORT	2/60	0.25445	0.470164	2.55076	MYC;HK2
GOBP_SEQUESTERING_OF_TRIGLYCERIDE	1/18	0.255197	0.470164	4.99982	LPL
GOBP_VIRAL_LIFE_CYCLE	7/315	0.252116	0.470164	1.47161	PROX1;BCL2;CTSL;FAM111A;VAMP8;SCARB1;CHMP4C
GOBP_REGULATION_OF_GOLGI_ORGANIZATION	1/18	0.255197	0.470164	4.99982	PDE4DIP
GOBP_NEGATIVE_REGULATION_OF_VOLTAGE_GATED_CALCIUM_CHANNEL_ACTIVITY	1/18	0.255197	0.470164	4.99982	OPRL1
GOBP_HEART_FIELD_SPECIFICATION	1/18	0.255197	0.470164	4.99982	ISL1
GOBP_POSITIVE_REGULATION_OF_LEUKOCYTE_PROLIFERATION	4/158	0.255006	0.470164	1.75491	IL23A;KITLG;SYK;BCL2
GOBP_CELL_CELL_JUNCTION_MAINTENANCE	1/18	0.255197	0.470164	4.99982	F2R
GOBP_GLUTAMINE_FAMILY_AMINO_ACID_BIOSYNTHETIC_PROCESS	1/18	0.255197	0.470164	4.99982	LGSN
GOBP_POSITIVE_REGULATION_OF_T_HELPER_1_TYPE_IMMUNE_RESPONSE	1/18	0.255197	0.470164	4.99982	IL23A
GOBP_EOSINOPHIL_CHEMOTAXIS	1/18	0.255197	0.470164	4.99982	SCG2
GOBP_REGULATION_OF_STEROID_HORMONE_SECRETION	1/18	0.255197	0.470164	4.99982	GAL
GOBP_REGULATION_OF_TRANSFERASE_ACTIVITY	17/874	0.254939	0.470164	1.24293	SH3BP5;EPHA8;SYK;FOXA2;LMO4;IL23A;PROX1;PDE5A;FGFR2;CHRNA7;MYC;KSR1;CAMKK1;KITLG;CCNE2;MST1R;SMAD7
GOBP_REGULATION_OF_EXIT_FROM_MITOSIS	1/18	0.255197	0.470164	4.99982	NPM2
GOBP_CARBOHYDRATE_DERIVATIVE_BIOSYNTHETIC_PROCESS	12/591	0.254044	0.470164	1.31062	GCNT1;GALNT7;MGAT4B;GCNT2;ADCY7;CHST15;B3GALT4;BCL2;MYC;B3GNT5;MGAT4A;RAMP1
GOBP_CEREBELLAR_PURKINJE_CELL_LAYER_MORPHOGENESIS	1/18	0.255197	0.470164	4.99982	DLL1
GOBP_REGULATION_OF_MYELOID_LEUKOCYTE_MEDIATED_IMMUNITY	2/60	0.25445	0.470164	2.55076	VAMP8;SYK
GOBP_AXONAL_TRANSPORT_OF_MITOCHONDRION	1/18	0.255197	0.470164	4.99982	NEFL
GOBP_BRANCH_ELONGATION_OF_AN_EPITHELIUM	1/18	0.255197	0.470164	4.99982	FGFR2
GOBP_OSTEOBLAST_DEVELOPMENT	1/18	0.255197	0.470164	4.99982	SATB2
GOBP_REGULATION_OF_MEMBRANE_LIPID_DISTRIBUTION	2/60	0.25445	0.470164	2.55076	ATP8B1;ANO9
GOBP_GASTRIC_ACID_SECRETION	1/18	0.255197	0.470164	4.99982	OPRL1
GOBP_LYMPH_NODE_DEVELOPMENT	1/18	0.255197	0.470164	4.99982	TOX
GOBP_NEGATIVE_REGULATION_OF_VASCULAR_PERMEABILITY	1/18	0.255197	0.470164	4.99982	PDE2A
GOBP_MACROPHAGE_ACTIVATION_INVOLVED_IN_IMMUNE_RESPONSE	1/18	0.255197	0.470164	4.99982	SYK
GOBP_TRACHEA_DEVELOPMENT	1/18	0.255197	0.470164	4.99982	EDA
GOBP_MITOCHONDRIAL_CALCIUM_ION_TRANSMEMBRANE_TRANSPORT	1/18	0.255197	0.470164	4.99982	MCUB
GOBP_NEGATIVE_REGULATION_OF_REACTIVE_OXYGEN_SPECIES_BIOSYNTHETIC_PROCESS	1/18	0.255197	0.470164	4.99982	CFLAR
GOBP_NEGATIVE_REGULATION_OF_PEPTIDYL_THREONINE_PHOSPHORYLATION	1/18	0.255197	0.470164	4.99982	SMAD7
GOBP_REGULATION_OF_HUMORAL_IMMUNE_RESPONSE_MEDIATED_BY_CIRCULATING_IMMUNOGLOBULIN	1/18	0.255197	0.470164	4.99982	SUSD4
GOBP_LYMPHANGIOGENESIS	1/18	0.255197	0.470164	4.99982	PROX1
GOBP_RESPONSE_TO_FOLLICLE_STIMULATING_HORMONE	1/18	0.255197	0.470164	4.99982	EPHA8
GOBP_CHONDROITIN_SULFATE_BIOSYNTHETIC_PROCESS	1/18	0.255197	0.470164	4.99982	CHST15
GOBP_INTEGRIN_MEDIATED_SIGNALING_PATHWAY	3/108	0.255983	0.471112	1.99269	ITGA4;ZYX;SYK
GOBP_RESPONSE_TO_RETINOIC_ACID	3/108	0.255983	0.471112	1.99269	FGFR2;MYC;ASCL1
GOBP_B_CELL_ACTIVATION	6/263	0.256163	0.471194	1.52628	ITGA4;SYK;DLL1;FZD9;BCL2;DOCK11
GOBP_ORGANIC_ACID_TRANSPORT	7/317	0.257037	0.472551	1.46219	SYK;FABP5;SLC6A15;SLC17A7;MYC;SLC27A3;ATP8B1
GOBP_MULTI_MULTICELLULAR_ORGANISM_PROCESS	5/211	0.258803	0.475293	1.60815	ADCY7;BCL2;IGFBP5;PAM;FOS
GOBP_REGULATION_OF_NEUROTRANSMITTER_LEVELS	5/211	0.258803	0.475293	1.60815	ASIC1;SNCAIP;GCHFR;CADPS2;RIMS2
GOBP_REGULATION_OF_EPIDERMIS_DEVELOPMENT	2/61	0.260477	0.477358	2.50915	DLL1;OVOL2
GOBP_SUBSTRATE_ADHESION_DEPENDENT_CELL_SPREADING	3/109	0.260352	0.477358	1.97438	ITGA4;PREX1;NTNG2
GOBP_LONG_CHAIN_FATTY_ACID_METABOLIC_PROCESS	3/109	0.260352	0.477358	1.97438	GSTM2;SLC27A3;PAM
GOBP_COLLAGEN_FIBRIL_ORGANIZATION	2/61	0.260477	0.477358	2.50915	LOXL1;ADAMTS2
GOBP_POSITIVE_REGULATION_OF_PHOSPHORUS_METABOLIC_PROCESS	17/878	0.260846	0.477782	1.237	EPHA8;ADCYAP1R1;SYK;LMO4;IL23A;PROX1;BCL2;PDE5A;NPNT;CLDN3;FGFR2;CHRNA7;MYC;ISL1;CAMKK1;KITLG;MST1R
GOBP_REGULATION_OF_SYNAPSE_STRUCTURE_OR_ACTIVITY	5/212	0.26187	0.479359	1.6005	CAMKV;NRP2;SLC17A7;NTNG2;FARP1
GOBP_POSITIVE_REGULATION_OF_CELL_CYCLE	7/319	0.261986	0.479359	1.45288	NPM2;PBX1;FOXA1;PROX1;FGFR2;MYC;ASCL1
GOBP_MALE_SEX_DIFFERENTIATION	4/160	0.262121	0.479359	1.73286	LGR4;KITLG;YBX3;BCL2
GOBP_ACTIVATION_OF_CYSTEINE_TYPE_ENDOPEPTIDASE_ACTIVITY	1/19	0.267295	0.480965	4.74317	CIDEB
GOBP_PROTEIN_DNA_COMPLEX_DISASSEMBLY	1/19	0.267295	0.480965	4.74317	MYC
GOBP_LEUKOTRIENE_BIOSYNTHETIC_PROCESS	1/19	0.267295	0.480965	4.74317	SYK
GOBP_POSITIVE_REGULATION_OF_SMOOTH_MUSCLE_CELL_DIFFERENTIATION	1/19	0.267295	0.480965	4.74317	OLFM2
GOBP_REGULATION_OF_CELL_MATURATION	1/19	0.267295	0.480965	4.74317	BCL2
GOBP_POSITIVE_REGULATION_OF_INTERLEUKIN_8_PRODUCTION	2/62	0.266506	0.480965	2.46888	F2R;SYK
GOBP_RESPONSE_TO_MITOCHONDRIAL_DEPOLARISATION	1/19	0.267295	0.480965	4.74317	HK2
GOBP_NEGATIVE_REGULATION_OF_CELL_CYCLE_G2_M_PHASE_TRANSITION	2/62	0.266506	0.480965	2.46888	FHL1;CHMP4C
GOBP_WATER_SOLUBLE_VITAMIN_METABOLIC_PROCESS	2/62	0.266506	0.480965	2.46888	AMN;ALPL
GOBP_POSITIVE_REGULATION_OF_MACROPHAGE_DERIVED_FOAM_CELL_DIFFERENTIATION	1/19	0.267295	0.480965	4.74317	LPL
GOBP_SEROTONIN_TRANSPORT	1/19	0.267295	0.480965	4.74317	SYK
GOBP_RESPONSE_TO_MAGNESIUM_ION	1/19	0.267295	0.480965	4.74317	KCNA1
GOBP_REGULATION_OF_HAIR_FOLLICLE_DEVELOPMENT	1/19	0.267295	0.480965	4.74317	GAL
GOBP_SPINAL_CORD_PATTERNING	1/19	0.267295	0.480965	4.74317	ASCL1
GOBP_POSITIVE_REGULATION_OF_INTERLEUKIN_1_BETA_PRODUCTION	2/62	0.266506	0.480965	2.46888	LPL;ISL1
GOBP_CARDIAC_MYOFIBRIL_ASSEMBLY	1/19	0.267295	0.480965	4.74317	PROX1
GOBP_REGULATION_OF_NEURON_PROJECTION_DEVELOPMENT	9/429	0.263262	0.480965	1.37	SCN1B;SHTN1;PLXNA2;CFLAR;NEFL;MBP;NTNG2;TOX;KIF13B
GOBP_REGULATION_OF_POTASSIUM_ION_TRANSPORT	3/110	0.264731	0.480965	1.95641	FHL1;KCNA1;GAL
GOBP_REGULATION_OF_CIRCADIAN_SLEEP_WAKE_CYCLE	1/19	0.267295	0.480965	4.74317	GHRH
GOBP_CELLULAR_RESPONSE_TO_REACTIVE_NITROGEN_SPECIES	1/19	0.267295	0.480965	4.74317	CFLAR
GOBP_G_PROTEIN_COUPLED_ACETYLCHOLINE_RECEPTOR_SIGNALING_PATHWAY	1/19	0.267295	0.480965	4.74317	RGS10
GOBP_CHLORIDE_TRANSPORT	3/110	0.264731	0.480965	1.95641	TTYH2;ATP8B1;ANO9
GOBP_NODAL_SIGNALING_PATHWAY	1/19	0.267295	0.480965	4.74317	CER1
GOBP_POSITIVE_REGULATION_OF_AMYLOID_BETA_FORMATION	1/19	0.267295	0.480965	4.74317	CHRNA7
GOBP_NEUROTRANSMITTER_RECEPTOR_INTERNALIZATION	1/19	0.267295	0.480965	4.74317	HPCA
GOBP_VITAMIN_TRANSMEMBRANE_TRANSPORT	1/19	0.267295	0.480965	4.74317	SCARB1
GOBP_REGULATION_OF_EMBRYONIC_DEVELOPMENT	2/62	0.266506	0.480965	2.46888	PHLDB1;FOXA2
GOBP_POSITIVE_REGULATION_OF_VASCULAR_ASSOCIATED_SMOOTH_MUSCLE_CELL_MIGRATION	1/19	0.267295	0.480965	4.74317	IGFBP5
GOBP_NEGATIVE_REGULATION_OF_BONE_MINERALIZATION	1/19	0.267295	0.480965	4.74317	RFLNB
GOBP_LATE_ENDOSOME_TO_LYSOSOME_TRANSPORT	1/19	0.267295	0.480965	4.74317	CHMP4C
GOBP_POSITIVE_REGULATION_OF_CELL_KILLING	2/62	0.266506	0.480965	2.46888	IL23A;SYK
GOBP_RIBONUCLEOSIDE_DIPHOSPHATE_METABOLIC_PROCESS	3/111	0.269119	0.483745	1.93876	TJP2;MYC;HK2
GOBP_CELLULAR_COMPONENT_ASSEMBLY_INVOLVED_IN_MORPHOGENESIS	3/111	0.269119	0.483745	1.93876	PHLDB1;PROX1;CFLAR
GOBP_NEGATIVE_REGULATION_OF_EPITHELIAL_CELL_PROLIFERATION	4/162	0.269275	0.483775	1.71135	SPARC;FGFR2;SCG2;ISL1
GOBP_LEUKOCYTE_CELL_CELL_ADHESION	8/377	0.270124	0.485049	1.3939	ITGA4;GCNT1;SOX13;SYK;IL23A;PDE5A;LCK;SMAD7
GOBP_REGULATION_OF_MULTICELLULAR_ORGANISM_GROWTH	2/63	0.272534	0.488871	2.42987	GHRH;BCL2
GOBP_TETRAPYRROLE_METABOLIC_PROCESS	2/63	0.272534	0.488871	2.42987	BLVRB;AMN
GOBP_POSITIVE_REGULATION_OF_LIPID_LOCALIZATION	3/112	0.273515	0.490378	1.92143	LPL;SCARB1;GAL
GOBP_REGULATION_OF_CELL_ACTIVATION	12/602	0.273934	0.490875	1.28592	SOX13;SYK;LMO4;IL23A;ZEB1;BCL2;PDE5A;GAL;TOX;VAMP8;LCK;SMAD7
GOBP_RECEPTOR_INTERNALIZATION	3/113	0.277919	0.492676	1.9044	HPCA;RAMP1;SYK
GOBP_GLUCOSE_CATABOLIC_PROCESS	1/20	0.279197	0.492676	4.51156	HK2
GOBP_CELLULAR_RESPONSE_TO_GONADOTROPIN_STIMULUS	1/20	0.279197	0.492676	4.51156	EPHA8
GOBP_RIBONUCLEOSIDE_CATABOLIC_PROCESS	1/20	0.279197	0.492676	4.51156	APOBEC2
GOBP_REGULATION_OF_SYNAPTIC_VESICLE_RECYCLING	1/20	0.279197	0.492676	4.51156	SLC17A7
GOBP_LYMPHOCYTE_HOMEOSTASIS	2/64	0.27856	0.492676	2.39207	DOCK11;BCL2
GOBP_RESPONSE_TO_LEAD_ION	1/20	0.279197	0.492676	4.51156	MAP1LC3A
GOBP_LINOLEIC_ACID_METABOLIC_PROCESS	1/20	0.279197	0.492676	4.51156	GSTM2
GOBP_REGULATION_OF_MRNA_POLYADENYLATION	1/20	0.279197	0.492676	4.51156	CPEB1
GOBP_REGULATION_OF_MONOCYTE_DIFFERENTIATION	1/20	0.279197	0.492676	4.51156	MYC
GOBP_TRANSPORT_OF_VIRUS	1/20	0.279197	0.492676	4.51156	CTSL
GOBP_BASE_CONVERSION_OR_SUBSTITUTION_EDITING	1/20	0.279197	0.492676	4.51156	APOBEC2
GOBP_REGULATION_OF_LIPOPROTEIN_LIPASE_ACTIVITY	1/20	0.279197	0.492676	4.51156	PCSK6
GOBP_CONNECTIVE_TISSUE_REPLACEMENT	1/20	0.279197	0.492676	4.51156	F2R
GOBP_MESENCHYMAL_TO_EPITHELIAL_TRANSITION	1/20	0.279197	0.492676	4.51156	TCF15
GOBP_ESTABLISHMENT_OR_MAINTENANCE_OF_CELL_POLARITY	5/217	0.277329	0.492676	1.56329	SHTN1;FAT1;RND3;PATJ;TCF15
GOBP_POSITIVE_REGULATION_OF_CALCIUM_ION_IMPORT	1/20	0.279197	0.492676	4.51156	ATP2C2
GOBP_METANEPHRIC_TUBULE_DEVELOPMENT	1/20	0.279197	0.492676	4.51156	LGR4
GOBP_TYPE_B_PANCREATIC_CELL_PROLIFERATION	1/20	0.279197	0.492676	4.51156	IGFBP5
GOBP_CARDIOBLAST_DIFFERENTIATION	1/20	0.279197	0.492676	4.51156	ISL1
GOBP_CARDIAC_RIGHT_VENTRICLE_MORPHOGENESIS	1/20	0.279197	0.492676	4.51156	ISL1
GOBP_REGULATION_OF_COMPLEMENT_ACTIVATION	1/20	0.279197	0.492676	4.51156	SUSD4
GOBP_MODIFICATION_OF_SYNAPTIC_STRUCTURE	1/20	0.279197	0.492676	4.51156	CAMKV
GOBP_HEART_VALVE_DEVELOPMENT	2/64	0.27856	0.492676	2.39207	PDE2A;OLFM1
GOBP_POSITIVE_REGULATION_OF_GLYCOLYTIC_PROCESS	1/20	0.279197	0.492676	4.51156	MYC
GOBP_POSITIVE_REGULATION_OF_STEM_CELL_DIFFERENTIATION	1/20	0.279197	0.492676	4.51156	TCF15
GOBP_REVERSE_CHOLESTEROL_TRANSPORT	1/20	0.279197	0.492676	4.51156	SCARB1
GOBP_REGULATION_OF_SKELETAL_MUSCLE_CELL_DIFFERENTIATION	1/20	0.279197	0.492676	4.51156	ARNTL
GOBP_POSITIVE_REGULATION_OF_SODIUM_ION_TRANSMEMBRANE_TRANSPORT	1/20	0.279197	0.492676	4.51156	CNKSR3
GOBP_MYELOID_DENDRITIC_CELL_DIFFERENTIATION	1/20	0.279197	0.492676	4.51156	LTBR
GOBP_LEUKOCYTE_MIGRATION	8/381	0.279402	0.492786	1.37899	ITGA4;GCNT1;SYK;SCG2;IL23A;PREX1;KITLG;LCK
GOBP_NEGATIVE_REGULATION_OF_SECRETION	4/165	0.280069	0.493712	1.68006	ASIC1;RHBDF2;F2R;VAMP8
GOBP_PHOSPHORYLATION	33/1826	0.282338	0.497459	1.14196	SYK;LMO4;PROX1;DCLK1;BCL2;ISL1;MAPK4;CAMKK1;LCK;DGKB;FOXA2;IL23A;CNKSR3;PDE5A;KSR1;CCNE2;MAPKAPK3;SMAD7;SH3BP5;EPHA8;CAMKV;NUAK1;STK32A;FGFR2;KIRREL2;PKDCC;MST1R;HK2;CLDN3;CHRNA7;MYC;KITLG;FGGY
GOBP_REGULATION_OF_SMOOTH_MUSCLE_CONTRACTION	2/65	0.284584	0.499641	2.35543	F2R;NPNT
GOBP_SIGNAL_TRANSDUCTION_IN_ABSENCE_OF_LIGAND	2/65	0.284584	0.499641	2.35543	KITLG;BCL2
GOBP_ZYMOGEN_ACTIVATION	2/65	0.284584	0.499641	2.35543	CTSL;CIDEB
GOBP_CALCIUM_ION_REGULATED_EXOCYTOSIS	2/65	0.284584	0.499641	2.35543	RIMS2;CADPS2
GOBP_GLYCEROLIPID_METABOLIC_PROCESS	8/383	0.284073	0.499641	1.37165	PLCH2;FABP5;LPL;PITPNM1;DGKB;INPPL1;SCARB1;GNB3
GOBP_MECHANORECEPTOR_DIFFERENTIATION	2/65	0.284584	0.499641	2.35543	DLL1;ATP8B1
GOBP_ANIMAL_ORGAN_FORMATION	2/65	0.284584	0.499641	2.35543	FGFR2;ISL1
GOBP_POSITIVE_REGULATION_OF_CYCLASE_ACTIVITY	1/21	0.290907	0.50206	4.3015	HPCA
GOBP_REGULATION_OF_BRANCHING_INVOLVED_IN_URETERIC_BUD_MORPHOGENESIS	1/21	0.290907	0.50206	4.3015	LGR4
GOBP_RESPONSE_TO_NITRIC_OXIDE	1/21	0.290907	0.50206	4.3015	CFLAR
GOBP_CATECHOL_CONTAINING_COMPOUND_BIOSYNTHETIC_PROCESS	1/21	0.290907	0.50206	4.3015	DDC
GOBP_CELLULAR_COMPONENT_MAINTENANCE	2/66	0.290602	0.50206	2.31989	CLDN3;F2R
GOBP_RESPONSE_TO_PLATELET_DERIVED_GROWTH_FACTOR	1/21	0.290907	0.50206	4.3015	MYC
GOBP_MEMBRANE_DEPOLARIZATION_DURING_CARDIAC_MUSCLE_CELL_ACTION_POTENTIAL	1/21	0.290907	0.50206	4.3015	SCN1B
GOBP_CELLULAR_RESPONSE_TO_ARSENIC_CONTAINING_SUBSTANCE	1/21	0.290907	0.50206	4.3015	MYC
GOBP_REGULATION_OF_CD4_POSITIVE_ALPHA_BETA_T_CELL_ACTIVATION	2/66	0.290602	0.50206	2.31989	IL23A;SMAD7
GOBP_CELLULAR_RESPONSE_TO_RETINOIC_ACID	2/66	0.290602	0.50206	2.31989	FGFR2;MYC
GOBP_REGULATION_OF_MITOCHONDRIAL_OUTER_MEMBRANE_PERMEABILIZATION_INVOLVED_IN_APOPTOTIC_SIGNALING_PATHWAY	1/21	0.290907	0.50206	4.3015	FZD9
GOBP_NEGATIVE_REGULATION_OF_CHONDROCYTE_DIFFERENTIATION	1/21	0.290907	0.50206	4.3015	RFLNB
GOBP_NEGATIVE_REGULATION_OF_CD4_POSITIVE_ALPHA_BETA_T_CELL_DIFFERENTIATION	1/21	0.290907	0.50206	4.3015	SMAD7
GOBP_POSITIVE_REGULATION_OF_BINDING	4/168	0.29093	0.50206	1.64989	BAMBI;NEUROD1;MYC;ISL1
GOBP_NEGATIVE_REGULATION_OF_CALCIUM_MEDIATED_SIGNALING	1/21	0.290907	0.50206	4.3015	FHL2
GOBP_RETINAL_GANGLION_CELL_AXON_GUIDANCE	1/21	0.290907	0.50206	4.3015	ISL1
GOBP_ORGANELLE_DISASSEMBLY	3/116	0.291169	0.50206	1.85506	RETREG1;HK2;MAP1LC3A
GOBP_MUSCLE_CELL_CELLULAR_HOMEOSTASIS	1/21	0.290907	0.50206	4.3015	CHRNA1
GOBP_RETROGRADE_AXONAL_TRANSPORT	1/21	0.290907	0.50206	4.3015	NEFL
GOBP_CHONDROCYTE_PROLIFERATION	1/21	0.290907	0.50206	4.3015	SMAD7
GOBP_REGULATION_OF_INFLAMMATORY_RESPONSE	8/384	0.286416	0.50206	1.36801	SYK;LPL;IL23A;ZYX;PDE2A;ISL1;VAMP8;RHBDF2
GOBP_NUCLEAR_MIGRATION	1/21	0.290907	0.50206	4.3015	SYNE3
[truncated: 1,472 more rows]
